# Supplementary material for: 2,2′-(4-{[(E)-4-Meth­oxy­benzyl­idene]amino}­phenyl­imino)­diethanol
Source: Acta Crystallogr Sect E Struct Rep Online. 2010 Jul 31;66(Pt 8):o2189. doi: 10.1107/S1600536810028035 (PMC3007458; doi:10.1107/S1600536810028035)
Supplement: Supplementary file 1 [file e-66-o2189-sup1.cif]

##############################################################################
###                                                                        ###
###        Electronic paper (Acta Crystallographica Section E)             ###
###                                                                        ###
##############################################################################
#                                                                            #
# This CIF contains the data in a paper accepted for publication in Acta     #
# Crystallographica Section E. It conforms to the requirements of Notes      #
# for Authors for Section E, and has been peer reviewed under the auspices   #
# of the IUCr Commission on Journals.                                        #
#                                                                            #
# Full details of the Crystallographic Information File format               #
# are given in the paper "The Crystallographic Information File (CIF):       #
# a New Standard Archive File for Crystallography" by S. R. Hall, F. H.      #
# Allen and I. D. Brown [Acta Cryst. (1991), A47, 655-685].                  #
#                                                                            #
# The current version of the core CIF dictionary is obtainable from          #
# ftp://ftp.iucr.org/pub/cif_core.dic. The current version number is 2.4.    #
#                                                                            #
# Software is freely available for graphical display of the structure(s) in  #
# this CIF.  For information consult the CIF home page http://www.iucr.org/  #
# cif/home.html                                                              #
#                                                                            #
# This file may be used for bona fide research purposes within the           #
# scientific community so long as proper attribution is given to the journal # 
# article from which it was obtained.                                        #
#                                                                            #
##############################################################################
                                             
data_I
_audit_creation_method     SHELXL-97
_chemical_name_systematic
;
2,2'-(4-{[(<i>E</i>)-4-Methoxybenzylidene]amino}phenylimino)diethanol
;
_chemical_name_common
;
;
_chemical_formula_moiety     'C18 H22 N2 O3'
_chemical_formula_sum     'C18 H22 N2 O3'
_chemical_formula_iupac     'C18 H22 N2 O3'
_chemical_formula_weight     314.38
_chemical_melting_point     ?
_symmetry_cell_setting     monoclinic
_symmetry_space_group_name_H-M     'P 21'
_symmetry_space_group_name_Hall     'P 2yb'
loop_
    _symmetry_equiv_pos_as_xyz
    'x, y, z'
    '-x, y+1/2, -z'
_cell_length_a     5.3795(9)
_cell_length_b     8.0585(14)
_cell_length_c     18.531(3)
_cell_angle_alpha     90.00
_cell_angle_beta     91.168(2)
_cell_angle_gamma     90.00
_cell_volume     803.2(2)
_cell_formula_units_Z     2
_cell_measurement_reflns_used     2324
_cell_measurement_theta_min     2.03
_cell_measurement_theta_max     28.18
_cell_measurement_temperature     296(2)
_exptl_crystal_description     block
_exptl_crystal_colour     yellow
_exptl_crystal_size_max     0.24
_exptl_crystal_size_mid     0.13
_exptl_crystal_size_min     0.07
_exptl_crystal_density_diffrn     1.300
_exptl_crystal_density_meas     ?
_exptl_crystal_density_method     'not measured'
_exptl_crystal_F_000     336
_exptl_absorpt_coefficient_mu     0.089
_exptl_absorpt_correction_type     multi-scan
_exptl_absorpt_process_details     '(<i>TWINABS</i>; Sheldrick, 1996)'
_exptl_absorpt_correction_T_min     0.9790
_exptl_absorpt_correction_T_max     0.9938
_exptl_special_details
;
;
_diffrn_ambient_temperature     296(2)
_diffrn_radiation_type     MoK\a
_diffrn_radiation_wavelength     0.71073
_diffrn_radiation_source     'fine-focus sealed tube'
_diffrn_radiation_monochromator     graphite
_diffrn_measurement_device_type     'Bruker SMART APEXII'
_diffrn_measurement_method     'phi and omega scans'
_diffrn_detector_area_resol_mean     8.333
_diffrn_reflns_number     4036
_diffrn_reflns_av_R_equivalents     0.0367
_diffrn_reflns_av_sigmaI/netI     0.0394
_diffrn_reflns_theta_min     2.20
_diffrn_reflns_theta_max     25.09
_diffrn_reflns_theta_full     25.09
_diffrn_measured_fraction_theta_max     0.994
_diffrn_measured_fraction_theta_full     0.994
_diffrn_reflns_limit_h_min     -5
_diffrn_reflns_limit_h_max     6
_diffrn_reflns_limit_k_min     -9
_diffrn_reflns_limit_k_max     9
_diffrn_reflns_limit_l_min     -22
_diffrn_reflns_limit_l_max     20
_diffrn_standards_number     0
_diffrn_standards_interval_count     .
_diffrn_standards_interval_time     .
_diffrn_standards_decay_%     ?
_refine_special_details
;
Refinement of <i>F</i>^2^ against ALL reflections. The weighted <i>R</i>-factor
wR and goodness of fit <i>S</i> are based on <i>F</i>^2^, conventional
<i>R</i>-factors <i>R</i> are based on <i>F</i>, with <i>F</i> set to zero for
negative <i>F</i>^2^. The threshold expression of <i>F</i>^2^ >
2\s(<i>F</i>^2^) is used only for calculating <i>R</i>-factors(gt) etc. and is
not relevant to the choice of reflections for refinement. <i>R</i>-factors
based on <i>F</i>\^2\^ are statistically about twice as large as those based
on <i>F</i>, and <i>R</i>- factors based on ALL data will be even larger.
;
_reflns_number_total     1541
_reflns_number_gt     1225
_reflns_threshold_expression     I>2sigma(I)
_refine_ls_structure_factor_coef     Fsqd
_refine_ls_matrix_type     full
_refine_ls_R_factor_all     0.0507
_refine_ls_R_factor_gt     0.0380
_refine_ls_wR_factor_gt     0.0976
_refine_ls_wR_factor_ref     0.1077
_refine_ls_goodness_of_fit_ref     1.058
_refine_ls_restrained_S_all     1.057
_refine_ls_number_reflns     1541
_refine_ls_number_parameters     222
_refine_ls_number_restraints     1
_refine_ls_hydrogen_treatment     mixed
_refine_ls_weighting_scheme     calc
_refine_ls_weighting_details
;
calc w=1/[\s^2^(Fo^2^)+(0.0702P)^2^+0.0000P] where P=(Fo^2^+2Fc^2^)/3'
;
_atom_sites_solution_hydrogens     geom
_atom_sites_solution_primary     direct
_atom_sites_solution_secondary     difmap
_refine_ls_shift/su_max     0.000
_refine_ls_shift/su_mean     0.000
_refine_diff_density_max     0.165
_refine_diff_density_min     -0.132
_refine_ls_extinction_method     'SHELXL97 (Sheldrick, 2008)'
_refine_ls_extinction_coef     0.028(7)
_refine_ls_extinction_expression
                                  'Fc^*^=kFc[1+0.001xFc^2^\l^3^/sin(2\q)]^-1/4^'
loop_
    _atom_type_symbol
    _atom_type_description
    _atom_type_scat_dispersion_real
    _atom_type_scat_dispersion_imag
    _atom_type_scat_source
    'C' 'C' 0.0033 0.0016
                         'International Tables Vol C Tables 4.2.6.8 and 6.1.1.4'
    'H' 'H' 0.0000 0.0000
                         'International Tables Vol C Tables 4.2.6.8 and 6.1.1.4'
    'N' 'N' 0.0061 0.0033
                         'International Tables Vol C Tables 4.2.6.8 and 6.1.1.4'
    'O' 'O' 0.0106 0.0060
                         'International Tables Vol C Tables 4.2.6.8 and 6.1.1.4'
_computing_data_collection     'APEX2 (Bruker, 2007)'
_computing_cell_refinement     'SAINT (Bruker, 2007)'
_computing_data_reduction     'SAINT (Bruker, 2007)'
_computing_structure_solution     'SHELXS97 (Sheldrick, 2008)'
_computing_structure_refinement     'SHELXL97 (Sheldrick, 2008)'
_computing_molecular_graphics
;
SHELXTL (Sheldrick, 2008) and <i>OLEX2</i> (Dolomanov <i>et al.</i>,
2009)
;
_computing_publication_material
;
<i>SHELXTL97</i> (Sheldrick, 2008) and <i>OLEX2</i> (Dolomanov <i>et
al.</i>,
2009)
;
loop_
    _atom_site_type_symbol
    _atom_site_label
    _atom_site_fract_x
    _atom_site_fract_y
    _atom_site_fract_z
    _atom_site_U_iso_or_equiv
    _atom_site_adp_type
    _atom_site_calc_flag
    _atom_site_refinement_flags
    _atom_site_occupancy
    _atom_site_disorder_assembly
    _atom_site_disorder_group
    O O1 0.5558(4) 0.2396(3) -0.24985(10) 0.0589(6) Uani d . 1 . .
    O O2 -0.3959(5) -0.0877(3) 0.43576(14) 0.0712(8) Uani d . 1 . .
    O O3 -0.4849(5) 0.5749(3) 0.43870(13) 0.0628(7) Uani d . 1 . .
    N N1 0.1089(5) 0.2496(3) 0.06704(12) 0.0469(6) Uani d . 1 . .
    N N2 -0.1774(5) 0.2079(3) 0.35822(11) 0.0515(7) Uani d . 1 . .
    C C1 0.5101(5) 0.2264(4) -0.17743(13) 0.0424(7) Uani d . 1 . .
    C C2 0.6533(6) 0.1361(4) -0.12960(15) 0.0485(7) Uani d . 1 . .
    H H2A 0.7947 0.0811 -0.1450 0.058 Uiso calc R 1 . .
    C C3 0.5840(6) 0.1278(4) -0.05799(15) 0.0476(7) Uani d . 1 . .
    H H3A 0.6830 0.0680 -0.0255 0.057 Uiso calc R 1 . .
    C C4 0.3737(6) 0.2052(4) -0.03335(14) 0.0427(7) Uani d . 1 . .
    C C5 0.2341(5) 0.3012(4) -0.08283(14) 0.0466(7) Uani d . 1 . .
    H H5 0.0939 0.3577 -0.0675 0.056 Uiso calc R 1 . .
    C C6 0.3029(6) 0.3123(4) -0.15342(15) 0.0487(8) Uani d . 1 . .
    H H6 0.2106 0.3776 -0.1855 0.058 Uiso calc R 1 . .
    C C7 0.3019(6) 0.1862(4) 0.04166(16) 0.0494(8) Uani d . 1 . .
    C C8 0.0474(5) 0.2305(4) 0.14073(14) 0.0416(7) Uani d . 1 . .
    C C9 0.1730(6) 0.1309(4) 0.19122(15) 0.0471(7) Uani d . 1 . .
    H H9 0.3095 0.0692 0.1769 0.057 Uiso calc R 1 . .
    C C10 0.0986(5) 0.1223(4) 0.26191(15) 0.0434(7) Uani d . 1 . .
    H H10 0.1849 0.0537 0.2940 0.052 Uiso calc R 1 . .
    C C11 -0.1033(5) 0.2140(3) 0.28648(14) 0.0405(7) Uani d . 1 . .
    C C12 -0.2278(5) 0.3138(4) 0.23556(14) 0.0474(7) Uani d . 1 . .
    H H12 -0.3625 0.3774 0.2498 0.057 Uiso calc R 1 . .
    C C13 -0.1543(5) 0.3197(4) 0.16480(14) 0.0478(7) Uani d . 1 . .
    H H13 -0.2432 0.3857 0.1322 0.057 Uiso calc R 1 . .
    C C14 -0.0579(6) 0.0964(4) 0.40875(15) 0.0508(8) Uani d . 1 . .
    H H14B -0.0800 0.1388 0.4572 0.061 Uiso calc R 1 . .
    H H14A 0.1190 0.0952 0.3997 0.061 Uiso calc R 1 . .
    C C15 -0.1541(6) -0.0790(4) 0.40534(16) 0.0562(8) Uani d . 1 . .
    H H15A -0.1624 -0.1158 0.3555 0.067 Uiso calc R 1 . .
    H H15B -0.0413 -0.1519 0.4318 0.067 Uiso calc R 1 . .
    C C16 -0.3805(6) 0.3088(4) 0.38402(15) 0.0488(8) Uani d . 1 . .
    H H16B -0.4516 0.2560 0.4259 0.059 Uiso calc R 1 . .
    H H16A -0.5092 0.3158 0.3467 0.059 Uiso calc R 1 . .
    C C17 -0.2951(6) 0.4822(4) 0.40415(17) 0.0547(8) Uani d . 1 . .
    H H17B -0.1508 0.4747 0.4362 0.066 Uiso calc R 1 . .
    H H17A -0.2457 0.5403 0.3609 0.066 Uiso calc R 1 . .
    C C18 0.7676(6) 0.1549(5) -0.27577(17) 0.0647(10) Uani d . 1 . .
    H H18C 0.7739 0.1667 -0.3273 0.097 Uiso calc R 1 . .
    H H18A 0.7567 0.0394 -0.2636 0.097 Uiso calc R 1 . .
    H H18B 0.9154 0.2013 -0.2540 0.097 Uiso calc R 1 . .
    H H2 -0.428(9) -0.200(7) 0.438(2) 0.116(18) Uiso d . 1 . .
    H H3 -0.542(8) 0.522(6) 0.473(2) 0.094(16) Uiso d . 1 . .
    H H7 0.417(7) 0.122(5) 0.072(2) 0.070(10) Uiso d . 1 . .
loop_
    _atom_site_aniso_label
    _atom_site_aniso_U_11
    _atom_site_aniso_U_22
    _atom_site_aniso_U_33
    _atom_site_aniso_U_12
    _atom_site_aniso_U_13
    _atom_site_aniso_U_23
    O1 0.0670(15) 0.0725(15) 0.0376(10) 0.0002(13) 0.0076(10) 0.0024(11)
    O2 0.0969(19) 0.0440(14) 0.0745(16) -0.0085(13) 0.0465(14) -0.0068(12)
    O3 0.1009(19) 0.0386(12) 0.0500(13) 0.0089(12) 0.0287(12) 0.0006(11)
    N1 0.0500(15) 0.0515(15) 0.0395(12) 0.0011(13) 0.0089(11) -0.0011(12)
    N2 0.0741(18) 0.0424(14) 0.0388(13) 0.0072(14) 0.0176(12) 0.0014(11)
    C1 0.0462(17) 0.0451(16) 0.0362(14) -0.0077(15) 0.0069(12) -0.0046(14)
    C2 0.0472(17) 0.0520(18) 0.0469(16) 0.0042(15) 0.0118(13) -0.0010(15)
    C3 0.0505(17) 0.0494(18) 0.0431(16) 0.0040(15) 0.0041(13) 0.0035(14)
    C4 0.0463(17) 0.0440(18) 0.0380(14) -0.0032(14) 0.0044(12) -0.0022(13)
    C5 0.0446(16) 0.0497(18) 0.0454(16) 0.0039(15) 0.0030(13) -0.0061(14)
    C6 0.0501(17) 0.0525(18) 0.0431(15) 0.0013(16) -0.0041(13) 0.0026(15)
    C7 0.055(2) 0.053(2) 0.0408(16) 0.0006(17) 0.0054(15) -0.0003(14)
    C8 0.0459(16) 0.0408(16) 0.0384(14) -0.0046(14) 0.0062(12) -0.0015(14)
    C9 0.0505(17) 0.0436(17) 0.0477(16) 0.0027(15) 0.0124(13) -0.0021(14)
    C10 0.0499(17) 0.0405(16) 0.0400(15) 0.0022(14) 0.0063(13) 0.0026(13)
    C11 0.0524(18) 0.0319(15) 0.0375(14) -0.0050(13) 0.0077(12) -0.0007(12)
    C12 0.0472(17) 0.0478(17) 0.0477(16) 0.0060(15) 0.0129(13) -0.0021(15)
    C13 0.0499(18) 0.0497(17) 0.0439(16) 0.0055(16) 0.0029(13) 0.0042(15)
    C14 0.0660(19) 0.0506(19) 0.0360(14) -0.0014(16) 0.0083(13) 0.0003(14)
    C15 0.074(2) 0.0450(18) 0.0506(17) 0.0049(17) 0.0215(15) 0.0067(15)
    C16 0.064(2) 0.0413(17) 0.0423(15) -0.0047(15) 0.0172(14) -0.0018(14)
    C17 0.074(2) 0.0420(17) 0.0483(16) -0.0061(16) 0.0156(15) -0.0042(14)
    C18 0.063(2) 0.084(3) 0.0475(18) -0.010(2) 0.0156(16) -0.0099(18)
_geom_special_details
;
All esds (except the esd in the dihedral angle between two l.s. planes) are
estimated using the full covariance matrix. The cell esds are taken into
account individually in the estimation of esds in distances, angles and
torsion angles; correlations between esds in cell parameters are only used
when they are defined by crystal symmetry. An approximate (isotropic)
treatment of cell esds is used for estimating esds involving l.s. planes.
;
loop_
    _geom_bond_atom_site_label_1
    _geom_bond_atom_site_label_2
    _geom_bond_site_symmetry_2
    _geom_bond_distance
    _geom_bond_publ_flag
    O1 C1 . 1.373(3) n
    O1 C18 . 1.420(4) n
    O2 C15 . 1.430(4) n
    O2 H2 . 0.92(5) n
    O3 C17 . 1.427(4) n
    O3 H3 . 0.82(5) n
    N1 C7 . 1.257(4) n
    N1 C8 . 1.420(3) n
    N2 C11 . 1.397(3) n
    N2 C14 . 1.440(4) n
    N2 C16 . 1.451(4) n
    C1 C2 . 1.372(4) n
    C1 C6 . 1.393(4) n
    C2 C3 . 1.387(4) n
    C2 H2A . 0.9300 n
    C3 C4 . 1.378(4) n
    C3 H3A . 0.9300 n
    C4 C5 . 1.405(4) n
    C4 C7 . 1.458(4) n
    C5 C6 . 1.369(4) n
    C5 H5 . 0.9300 n
    C6 H6 . 0.9300 n
    C7 H7 . 0.98(4) n
    C8 C13 . 1.383(4) n
    C8 C9 . 1.396(4) n
    C9 C10 . 1.379(4) n
    C9 H9 . 0.9300 n
    C10 C11 . 1.398(4) n
    C10 H10 . 0.9300 n
    C11 C12 . 1.400(4) n
    C12 C13 . 1.378(4) n
    C12 H12 . 0.9300 n
    C13 H13 . 0.9300 n
    C14 C15 . 1.506(5) n
    C14 H14B . 0.9700 n
    C14 H14A . 0.9700 n
    C15 H15A . 0.9700 n
    C15 H15B . 0.9700 n
    C16 C17 . 1.515(4) n
    C16 H16B . 0.9700 n
    C16 H16A . 0.9700 n
    C17 H17B . 0.9700 n
    C17 H17A . 0.9700 n
    C18 H18C . 0.9600 n
    C18 H18A . 0.9600 n
    C18 H18B . 0.9600 n
loop_
    _geom_angle_atom_site_label_1
    _geom_angle_atom_site_label_2
    _geom_angle_atom_site_label_3
    _geom_angle_site_symmetry_1
    _geom_angle_site_symmetry_3
    _geom_angle
    _geom_angle_publ_flag
    C1 O1 C18 . . 117.0(2) n
    C15 O2 H2 . . 104(3) n
    C17 O3 H3 . . 111(3) n
    C7 N1 C8 . . 121.7(3) n
    C11 N2 C14 . . 120.6(2) n
    C11 N2 C16 . . 121.7(2) n
    C14 N2 C16 . . 117.7(2) n
    C2 C1 O1 . . 124.3(3) n
    C2 C1 C6 . . 120.0(2) n
    O1 C1 C6 . . 115.7(2) n
    C1 C2 C3 . . 119.0(3) n
    C1 C2 H2A . . 120.5 n
    C3 C2 H2A . . 120.5 n
    C4 C3 C2 . . 122.2(3) n
    C4 C3 H3A . . 118.9 n
    C2 C3 H3A . . 118.9 n
    C3 C4 C5 . . 117.7(2) n
    C3 C4 C7 . . 120.2(3) n
    C5 C4 C7 . . 122.1(3) n
    C6 C5 C4 . . 120.5(3) n
    C6 C5 H5 . . 119.7 n
    C4 C5 H5 . . 119.7 n
    C5 C6 C1 . . 120.4(3) n
    C5 C6 H6 . . 119.8 n
    C1 C6 H6 . . 119.8 n
    N1 C7 C4 . . 123.4(3) n
    N1 C7 H7 . . 121(2) n
    C4 C7 H7 . . 115(2) n
    C13 C8 C9 . . 117.0(2) n
    C13 C8 N1 . . 117.0(3) n
    C9 C8 N1 . . 126.0(3) n
    C10 C9 C8 . . 121.3(3) n
    C10 C9 H9 . . 119.4 n
    C8 C9 H9 . . 119.4 n
    C9 C10 C11 . . 121.7(3) n
    C9 C10 H10 . . 119.2 n
    C11 C10 H10 . . 119.2 n
    N2 C11 C10 . . 122.0(3) n
    N2 C11 C12 . . 121.3(2) n
    C10 C11 C12 . . 116.6(2) n
    C13 C12 C11 . . 121.2(3) n
    C13 C12 H12 . . 119.4 n
    C11 C12 H12 . . 119.4 n
    C12 C13 C8 . . 122.1(3) n
    C12 C13 H13 . . 119.0 n
    C8 C13 H13 . . 119.0 n
    N2 C14 C15 . . 114.2(3) n
    N2 C14 H14B . . 108.7 n
    C15 C14 H14B . . 108.7 n
    N2 C14 H14A . . 108.7 n
    C15 C14 H14A . . 108.7 n
    H14B C14 H14A . . 107.6 n
    O2 C15 C14 . . 110.1(3) n
    O2 C15 H15A . . 109.6 n
    C14 C15 H15A . . 109.6 n
    O2 C15 H15B . . 109.6 n
    C14 C15 H15B . . 109.6 n
    H15A C15 H15B . . 108.1 n
    N2 C16 C17 . . 111.8(3) n
    N2 C16 H16B . . 109.3 n
    C17 C16 H16B . . 109.3 n
    N2 C16 H16A . . 109.3 n
    C17 C16 H16A . . 109.3 n
    H16B C16 H16A . . 107.9 n
    O3 C17 C16 . . 112.2(3) n
    O3 C17 H17B . . 109.2 n
    C16 C17 H17B . . 109.2 n
    O3 C17 H17A . . 109.2 n
    C16 C17 H17A . . 109.2 n
    H17B C17 H17A . . 107.9 n
    O1 C18 H18C . . 109.5 n
    O1 C18 H18A . . 109.5 n
    H18C C18 H18A . . 109.5 n
    O1 C18 H18B . . 109.5 n
    H18C C18 H18B . . 109.5 n
    H18A C18 H18B . . 109.5 n
loop_
    _geom_torsion_atom_site_label_1
    _geom_torsion_atom_site_label_2
    _geom_torsion_atom_site_label_3
    _geom_torsion_atom_site_label_4
    _geom_torsion_site_symmetry_1
    _geom_torsion_site_symmetry_2
    _geom_torsion_site_symmetry_3
    _geom_torsion_site_symmetry_4
    _geom_torsion
    _geom_torsion_publ_flag
    C18 O1 C1 C2 . . . . -0.8(4) n
    C18 O1 C1 C6 . . . . 179.3(3) n
    O1 C1 C2 C3 . . . . -178.0(3) n
    C6 C1 C2 C3 . . . . 1.9(5) n
    C1 C2 C3 C4 . . . . 1.1(5) n
    C2 C3 C4 C5 . . . . -3.0(5) n
    C2 C3 C4 C7 . . . . 177.0(3) n
    C3 C4 C5 C6 . . . . 1.9(4) n
    C7 C4 C5 C6 . . . . -178.0(3) n
    C4 C5 C6 C1 . . . . 1.0(4) n
    C2 C1 C6 C5 . . . . -3.0(5) n
    O1 C1 C6 C5 . . . . 177.0(3) n
    C8 N1 C7 C4 . . . . -179.0(3) n
    C3 C4 C7 N1 . . . . -178.0(3) n
    C5 C4 C7 N1 . . . . 1.9(5) n
    C7 N1 C8 C13 . . . . 173.3(3) n
    C7 N1 C8 C9 . . . . -6.2(5) n
    C13 C8 C9 C10 . . . . 0.0(4) n
    N1 C8 C9 C10 . . . . 179.5(3) n
    C8 C9 C10 C11 . . . . -0.8(5) n
    C14 N2 C11 C10 . . . . -4.5(4) n
    C16 N2 C11 C10 . . . . 177.3(3) n
    C14 N2 C11 C12 . . . . 175.9(3) n
    C16 N2 C11 C12 . . . . -2.3(4) n
    C9 C10 C11 N2 . . . . -179.0(3) n
    C9 C10 C11 C12 . . . . 0.6(4) n
    N2 C11 C12 C13 . . . . -180.0(3) n
    C10 C11 C12 C13 . . . . 0.4(4) n
    C11 C12 C13 C8 . . . . -1.2(5) n
    C9 C8 C13 C12 . . . . 1.0(4) n
    N1 C8 C13 C12 . . . . -178.5(3) n
    C11 N2 C14 C15 . . . . -81.9(3) n
    C16 N2 C14 C15 . . . . 96.3(3) n
    N2 C14 C15 O2 . . . . -72.9(3) n
    C11 N2 C16 C17 . . . . -83.9(3) n
    C14 N2 C16 C17 . . . . 97.9(3) n
    N2 C16 C17 O3 . . . . -172.0(2) n
loop_
    _geom_hbond_atom_site_label_D
    _geom_hbond_atom_site_label_H
    _geom_hbond_atom_site_label_A
    _geom_hbond_site_symmetry_A
    _geom_hbond_distance_DH
    _geom_hbond_distance_HA
    _geom_hbond_distance_DA
    _geom_hbond_angle_DHA
    _geom_hbond_publ_flag
    O2 H2 O3 1_545 0.95(5) 1.84(6) 2.762(3) 177(4) yes
    O3 H3 O2 2_456 0.82(4) 1.95(4) 2.757(4) 166(4) yes
data_global
_journal_date_recd_electronic     2010-05-17
_journal_date_accepted     2010-07-14
_journal_name_full     'Acta Crystallographica, Section E'
_journal_year     2010
_journal_volume     66
_journal_issue      8
_journal_page_first     o2189
_journal_page_last     o2189
_journal_paper_category     QO
_journal_coeditor_code     IM2204
_publ_contact_author_name     'Bingqin Yang'
_publ_contact_author_address
;
Key Laboratory of Synthetic and Natural Chemistry of the Ministry of Education,
College of Chemistry and Material Science, the North-West University of Xi'an,
Taibai Bei avenue 229, Xi'an 710069, Shaanxi Province, People's Republic of
China
;
_publ_contact_author_email     'yangbq@nwu.edu.cn'
_publ_contact_author_fax     '+862988302217'
_publ_contact_author_phone     '+8613186002612'
_publ_section_title
;
2,2'-(4-{[(<i>E</i>)-4-Methoxybenzylidene]amino}phenylimino)diethanol
;
loop_
    _publ_author_name
    _publ_author_footnote
    _publ_author_address
    'Liu, Xiaoju' .
;
Key Laboratory of Synthetic and Natural Chemistry of the Ministry of Education,
College of Chemistry and Material Science, The North-West University of Xi'an,
Taibai Bei Avenue 229, Xi'an 710069, Shaanxi Province
People's Republic of China
;
    'Yang, Bingqin' .
;
Key Laboratory of Synthetic and Natural Chemistry of the Ministry of Education,
College of Chemistry and Material Science, The North-West University of Xi'an,
Taibai Bei Avenue 229, Xi'an 710069, Shaanxi Province
People's Republic of China
;
    'Wang, Mingjuan' .
;
Key Laboratory of Synthetic and Natural Chemistry of the Ministry of Education,
College of Chemistry and Material Science, The North-West University of Xi'an,
Taibai Bei Avenue 229, Xi'an 710069, Shaanxi Province
People's Republic of China
;
    'Borzov, Maxim V.' .
;
Key Laboratory of Synthetic and Natural Chemistry of the Ministry of Education,
College of Chemistry and Material Science, The North-West University of Xi'an,
Taibai Bei Avenue 229, Xi'an 710069, Shaanxi Province
People's Republic of China
;
