# Supplementary material for: 2,2′-(4-{[(E)-4-Meth­oxy­benzyl­idene]amino}­phenyl­imino)­diethanol
Source: Acta Crystallogr Sect E Struct Rep Online. 2010 Jul 31;66(Pt 8):o2189. doi: 10.1107/S1600536810028035 (PMC3007458; doi:10.1107/S1600536810028035)
Supplement: Supplementary file 2 [file e-66-o2189-Isup2.hkl]

# 
# h,k,l, Fc-squared, Fo-squared, sigma(Fo-squared) and status flag 
# 
data_I
_shelx_title ' Y in P2(1)' 
_shelx_refln_list_code          4 
_shelx_F_calc_maximum       94.70 
_exptl_crystal_F_000       336.00 
_reflns_d_resolution_high  0.8380 
 
loop_ 
 _symmetry_equiv_pos_as_xyz 
 'x, y, z' 
 '-x, y+1/2, -z' 
 
_cell_length_a     5.3795 
_cell_length_b     8.0585 
_cell_length_c    18.5309 
_cell_angle_alpha  90.000 
_cell_angle_beta   91.168 
_cell_angle_gamma  90.000 
 
_shelx_F_squared_multiplier     1.000 
 
loop_ 
 _refln_index_h 
 _refln_index_k 
 _refln_index_l 
 _refln_F_squared_calc 
 _refln_F_squared_meas 
 _refln_F_squared_sigma 
 _refln_observed_status 
   1   0   0      248.82      225.48      6.35 o 
   2   0   0       66.60       73.68      2.04 o 
   3   0   0      191.51      178.42      4.23 o 
   4   0   0       38.99       39.24      3.35 o 
   5   0   0        3.66        3.23      1.59 o 
   1   1   0       42.20       36.69      0.94 o 
   2   1   0       47.84       45.19      1.20 o 
   3   1   0       38.74       35.69      1.14 o 
   4   1   0      130.03      130.65      4.60 o 
   5   1   0        3.37        2.89      1.13 o 
   6   1   0        1.57        1.26      1.01 o 
   0   2   0     7172.90     6570.19   1148.30 o 
   1   2   0       21.92       21.50      0.69 o 
   2   2   0      193.57      157.05     16.49 o 
   3   2   0       33.06       33.90      1.15 o 
   4   2   0        4.69        6.00      2.23 o 
   5   2   0        5.88        5.16      1.36 o 
   6   2   0        0.69        0.74      0.83 o 
   1   3   0      142.33      152.70      2.62 o 
   2   3   0       27.11       26.88      0.96 o 
   3   3   0       50.60       50.36      2.17 o 
   4   3   0      136.33      149.56      7.17 o 
   5   3   0       14.63       16.08      2.28 o 
   6   3   0        6.86        6.48      1.69 o 
   0   4   0       31.16       30.19      2.37 o 
   1   4   0        7.03        7.90      0.76 o 
   2   4   0       29.66       26.96      1.81 o 
   3   4   0        5.38        4.94      0.77 o 
   4   4   0       39.26       38.17      2.44 o 
   5   4   0       12.75       14.34      4.57 o 
   1   5   0       70.14       69.44      2.80 o 
   2   5   0      125.64      120.16      4.09 o 
   3   5   0       24.74       24.18      1.55 o 
   4   5   0        3.25        3.91      1.19 o 
   5   5   0        2.74        2.08      1.39 o 
   0   6   0       75.57       62.28      4.43 o 
   1   6   0        2.67        2.98      0.95 o 
   2   6   0      300.63      283.78     10.54 o 
   3   6   0       27.87       26.39      3.30 o 
   4   6   0        1.66        0.32      1.80 o 
   5   6   0        4.76        4.10      1.74 o 
   1   7   0       49.98       53.48      3.40 o 
   2   7   0      107.82      116.00      6.25 o 
   3   7   0        3.29        2.50      0.98 o 
   4   7   0        4.89        4.36      2.41 o 
   0   8   0       45.49       37.74      4.18 o 
   1   8   0       14.17       14.45      2.07 o 
   2   8   0       41.12       46.26      5.03 o 
   3   8   0        1.66        0.34      0.90 o 
   1   9   0        3.58        4.30      1.45 o 
   2   9   0       51.59       51.63      4.27 o 
  -6   0   1        0.47        2.89      1.78 o 
  -5   0   1        3.22        0.44      1.08 o 
  -4   0   1        2.94        2.05      1.13 o 
  -3   0   1      329.47      348.60      6.81 o 
  -2   0   1      432.43      400.46      7.18 o 
  -1   0   1      260.72      216.81      6.21 o 
   1   0   1      482.27      486.95     11.04 o 
   2   0   1      133.26       73.67      2.72 o 
   3   0   1        0.09        0.08      0.29 o 
   4   0   1        1.02        4.48      1.52 o 
   5   0   1       14.15       12.76      2.55 o 
  -6   1   1        4.45        4.75      1.93 o 
  -5   1   1        0.62        0.00      0.77 o 
  -4   1   1      245.64      267.23      7.21 o 
  -3   1   1       72.27       72.95      1.83 o 
  -2   1   1      297.72      303.85      4.12 o 
  -1   1   1     1251.78     1193.78     13.38 o 
   0   1   1      175.16      165.58      1.97 o 
   1   1   1     8968.56     9630.38    105.21 o 
   2   1   1      245.93      219.22      3.80 o 
   3   1   1       29.35       24.30      4.73 o 
   4   1   1       26.22       29.56      2.09 o 
   5   1   1        6.67        3.86      1.90 o 
   6   1   1        0.29        1.02      0.98 o 
  -6   2   1        1.53        0.38      0.89 o 
  -5   2   1        3.25        3.22      1.26 o 
  -4   2   1      133.44      135.78      3.89 o 
  -3   2   1      156.06      180.23      2.86 o 
  -2   2   1       73.16       73.37      1.69 o 
  -1   2   1      929.46      902.26     10.52 o 
   0   2   1     3778.76     3891.50     44.87 o 
   1   2   1     5628.47     5770.82     62.93 o 
   2   2   1       75.32       80.43      2.08 o 
   3   2   1      150.83      152.17      4.17 o 
   4   2   1       22.40       27.53      2.24 o 
   5   2   1       58.73       69.67      3.90 o 
   6   2   1        0.80        1.07      1.05 o 
  -6   3   1        0.50        0.00      0.92 o 
  -5   3   1       17.64       13.42      3.65 o 
  -4   3   1       12.02        8.62      2.55 o 
  -3   3   1       82.51       83.95      1.98 o 
  -2   3   1       80.34       82.77      1.81 o 
  -1   3   1      376.89      395.36      6.67 o 
   0   3   1       66.37       67.96      1.40 o 
   1   3   1     2172.59     2235.05     48.11 o 
   2   3   1      164.49      161.22      2.77 o 
   3   3   1       90.59       92.70      2.55 o 
   4   3   1       29.18       25.27      3.30 o 
   5   3   1       25.71       22.50      3.53 o 
   6   3   1        0.31        0.22      0.98 o 
  -5   4   1        5.55        3.53      1.44 o 
  -4   4   1        0.06        0.56      0.62 o 
  -3   4   1        9.97       10.72      0.97 o 
  -2   4   1       91.44       84.77      2.78 o 
  -1   4   1        8.30        8.79      0.83 o 
   0   4   1       43.53       50.65      3.62 o 
   1   4   1      752.19      745.56     18.69 o 
   2   4   1      455.58      450.26     11.57 o 
   3   4   1      110.32      100.78      2.85 o 
   4   4   1        0.88        1.27      0.69 o 
   5   4   1       30.37       30.58      3.05 o 
  -5   5   1        0.05        0.66      1.19 o 
  -4   5   1        7.20        5.48      1.37 o 
  -3   5   1       16.16       16.31      1.30 o 
  -2   5   1       49.20       44.28      1.84 o 
  -1   5   1       44.01       43.77      2.56 o 
   0   5   1       95.46      100.11      7.02 o 
   1   5   1       95.47       96.71      5.53 o 
   2   5   1        6.16        5.74      0.86 o 
   3   5   1      150.04      142.50      3.86 o 
   4   5   1        2.01        2.62      1.11 o 
   5   5   1        5.00        5.94      1.74 o 
  -5   6   1        2.48        0.71      1.36 o 
  -4   6   1        0.25        0.93      0.93 o 
  -3   6   1        3.40        2.71      1.53 o 
  -2   6   1       10.42        8.87      1.61 o 
  -1   6   1       72.50       72.99      2.88 o 
   0   6   1       82.17       89.58      4.58 o 
   1   6   1        9.50        8.78      1.11 o 
   2   6   1       63.64       63.36      3.50 o 
   3   6   1       59.50       57.27      2.43 o 
   4   6   1        1.31        1.49      1.48 o 
   5   6   1       17.56       22.80      3.13 o 
  -4   7   1        6.76        4.36      3.38 o 
  -3   7   1        1.73        0.42      1.07 o 
  -2   7   1       63.01       59.22      2.79 o 
  -1   7   1      144.77      160.34      6.30 o 
   0   7   1       24.51       21.79      2.21 o 
   1   7   1       97.67      102.80      3.59 o 
   2   7   1       95.95       98.85      4.77 o 
   3   7   1       51.29       49.92      2.48 o 
   4   7   1        0.08        0.01      0.91 o 
  -3   8   1        1.29        2.34      1.81 o 
  -2   8   1       52.04       51.20      3.08 o 
  -1   8   1       64.66       74.30      3.99 o 
   0   8   1       14.38       14.54      2.11 o 
   1   8   1       85.71       99.31      6.26 o 
   2   8   1       16.07       17.35      1.73 o 
   3   8   1       22.83       21.42      4.11 o 
  -2   9   1        9.23        7.68      1.41 o 
  -1   9   1       26.26       27.16      2.89 o 
   0   9   1       14.81       16.58      3.53 o 
   1   9   1       27.32       31.85      5.97 o 
   2   9   1        7.30        6.36      2.02 o 
  -6   0   2        0.41        0.82      1.63 o 
  -5   0   2        0.38        0.00      1.03 o 
  -4   0   2       12.31       10.95      2.09 o 
  -3   0   2     1626.97     1768.54     40.30 o 
  -2   0   2       81.28       78.99      1.87 o 
  -1   0   2      280.91      273.50      7.71 o 
   0   0   2       91.88       77.76      1.63 o 
   1   0   2     5059.35     4696.24     98.45 o 
   2   0   2      127.78      108.58      3.74 o 
   3   0   2       49.14       51.52      2.67 o 
   4   0   2       40.09       39.24      3.42 o 
   5   0   2        3.52        7.19      2.12 o 
  -6   1   2        0.65        0.00      1.41 o 
  -5   1   2       11.52       12.35      1.82 o 
  -4   1   2       40.96       43.89      2.52 o 
  -3   1   2      147.22      161.04      2.65 o 
  -2   1   2       79.19       81.99      1.48 o 
  -1   1   2      256.24      240.40      3.17 o 
   0   1   2      478.52      435.45      6.00 o 
   1   1   2     5052.05     5231.27     64.37 o 
   2   1   2      180.62      172.62      2.74 o 
   3   1   2       47.06       47.79      1.56 o 
   4   1   2       96.94      106.01      2.58 o 
   5   1   2        5.05        4.02      2.06 o 
   6   1   2        0.40        0.13      0.87 o 
  -6   2   2        0.28        0.44      0.89 o 
  -5   2   2        2.14        0.46      1.20 o 
  -4   2   2       28.71       29.45      1.78 o 
  -3   2   2      452.59      488.45      6.02 o 
  -2   2   2       99.04       98.17      1.74 o 
  -1   2   2       20.58       20.35      0.80 o 
   0   2   2     1121.35     1123.69     11.59 o 
   1   2   2     2004.14     2005.36     41.48 o 
   2   2   2      378.33      404.76      5.48 o 
   3   2   2       46.93       39.83      1.29 o 
   4   2   2       28.24       32.82      2.09 o 
   5   2   2        0.72        0.52      0.86 o 
   6   2   2        0.77        0.28      0.92 o 
  -6   3   2        0.67        0.19      1.08 o 
  -5   3   2        6.70        5.99      1.54 o 
  -4   3   2        1.00        0.77      0.81 o 
  -3   3   2       29.80       28.19      1.27 o 
  -2   3   2       62.62       55.03      8.10 o 
  -1   3   2       27.92       26.82      0.95 o 
   0   3   2      392.09      405.96     10.01 o 
   1   3   2     1690.93     1677.11     57.02 o 
   2   3   2      296.48      296.94      4.35 o 
   3   3   2      310.65      312.11     12.92 o 
   4   3   2       44.11       49.79      8.87 o 
   5   3   2        0.13        0.00      0.91 o 
   6   3   2       12.05       13.60      2.41 o 
  -5   4   2        1.81        1.33      1.91 o 
  -4   4   2       18.22       21.22      2.27 o 
  -3   4   2        9.11        8.79      0.90 o 
  -2   4   2       10.79       10.70      0.76 o 
  -1   4   2      562.64      570.29      7.71 o 
   0   4   2       15.94       16.75      0.91 o 
   1   4   2      652.89      662.70     16.21 o 
   2   4   2      803.71      757.59     18.19 o 
   3   4   2       84.66       87.23      2.68 o 
   4   4   2       31.93       31.73      2.41 o 
   5   4   2        6.95        6.86      4.25 o 
  -5   5   2        1.98        2.16      1.97 o 
  -4   5   2        9.62        9.49      1.83 o 
  -3   5   2       30.76       29.25      2.17 o 
  -2   5   2       19.14       17.88      1.96 o 
  -1   5   2      188.06      206.74      3.90 o 
   0   5   2      227.88      225.39      5.84 o 
   1   5   2       80.72       86.06      6.01 o 
   2   5   2       87.48       84.21      2.68 o 
   3   5   2      492.14      491.03     10.17 o 
   4   5   2       24.53       26.11      2.33 o 
   5   5   2        3.50        3.40      1.45 o 
  -4   6   2        1.79        0.75      0.88 o 
  -3   6   2        5.97        5.91      1.24 o 
  -2   6   2       34.90       31.60      1.82 o 
  -1   6   2       68.99       75.49      2.35 o 
   0   6   2       39.81       39.65      2.49 o 
   1   6   2       15.42       15.67      1.36 o 
   2   6   2      187.97      173.41      4.42 o 
   3   6   2       57.25       55.93      2.43 o 
   4   6   2        1.44        0.48      1.19 o 
  -4   7   2        1.50        1.38      1.07 o 
  -3   7   2        0.06        0.31      0.83 o 
  -2   7   2        2.94        2.71      0.85 o 
  -1   7   2       36.38       36.49      2.66 o 
   0   7   2       36.81       33.87      5.65 o 
   1   7   2       17.86       15.75      2.69 o 
   2   7   2       30.85       31.35      2.72 o 
   3   7   2       85.68       79.99      3.11 o 
   4   7   2        1.01        0.78      0.99 o 
  -3   8   2        2.22        1.61      1.07 o 
  -2   8   2        4.96        5.42      1.36 o 
  -1   8   2       33.20       34.21      5.45 o 
   0   8   2       16.98       15.63      2.45 o 
   1   8   2        4.71        3.90      1.32 o 
   2   8   2       24.06       26.83      4.22 o 
   3   8   2        3.34        3.83      1.06 o 
  -2   9   2        2.25        1.64      1.00 o 
  -1   9   2       66.27       76.59      4.42 o 
   0   9   2        5.29        5.58      1.57 o 
   1   9   2        7.60        6.52      1.63 o 
   2   9   2        0.85        1.30      0.95 o 
  -6   0   3       24.89       24.90      3.88 o 
  -5   0   3        0.07        1.14      1.15 o 
  -4   0   3        2.35        0.08      0.81 o 
  -3   0   3        2.75        2.15      0.94 o 
  -2   0   3       15.98       15.71      1.69 o 
  -1   0   3     1138.04     1128.80     27.63 o 
   0   0   3       84.35       84.13      2.01 o 
   1   0   3     2303.13     2221.46     47.59 o 
   2   0   3      174.97      176.47      5.52 o 
   3   0   3       47.80       58.21      3.03 o 
   4   0   3      143.35      153.82      4.58 o 
   5   0   3       11.77       16.73      2.97 o 
  -6   1   3        3.69        5.85      2.38 o 
  -5   1   3       10.29       11.74      2.00 o 
  -4   1   3       15.96       17.23      1.76 o 
  -3   1   3        0.57        0.11      0.35 o 
  -2   1   3      396.44      426.40      6.59 o 
  -1   1   3      567.98      506.65     17.26 o 
   0   1   3       25.07       24.51      0.98 o 
   1   1   3      308.25      290.78      4.45 o 
   2   1   3      467.42      462.31      6.04 o 
   3   1   3        0.27        0.06      0.25 o 
   4   1   3       44.28       46.55      1.68 o 
   5   1   3       25.75       27.67      2.64 o 
   6   1   3        0.30        1.12      1.17 o 
  -6   2   3       17.03       16.51      2.52 o 
  -5   2   3       10.31        7.31      1.25 o 
  -4   2   3        3.66        3.53      0.78 o 
  -3   2   3       43.97       44.00      1.47 o 
  -2   2   3     1099.72     1155.11     14.22 o 
  -1   2   3      221.99      202.35      5.43 o 
   0   2   3      285.01      278.45      5.31 o 
   1   2   3      196.10      190.92      3.43 o 
   2   2   3      460.74      445.22      5.90 o 
   3   2   3        4.56        4.19      0.51 o 
   4   2   3      172.43      178.38     13.43 o 
   5   2   3        8.86        6.60      1.61 o 
   6   2   3        0.47        0.33      0.86 o 
  -6   3   3        1.82        0.00      0.88 o 
  -5   3   3        0.17        0.33      0.83 o 
  -4   3   3       21.92       21.85      1.63 o 
  -3   3   3       83.76       80.52      2.19 o 
  -2   3   3      637.68      684.19      9.13 o 
  -1   3   3      416.85      426.57      5.79 o 
   0   3   3     2042.20     2030.61     47.22 o 
   1   3   3      392.79      399.63      6.41 o 
   2   3   3     1161.24     1171.28     16.18 o 
   3   3   3       56.41       60.03      2.09 o 
   4   3   3      343.58      386.04     33.08 o 
   5   3   3        2.99        5.31      2.10 o 
   6   3   3        0.99        0.09      1.02 o 
  -5   4   3        0.73        1.21      1.05 o 
  -4   4   3       23.64       23.46      2.39 o 
  -3   4   3       24.12       23.54      1.68 o 
  -2   4   3      225.34      239.59      4.33 o 
  -1   4   3       19.23       21.91      1.03 o 
   0   4   3      343.20      349.04      9.00 o 
   1   4   3       37.24       37.05      2.32 o 
   2   4   3      889.23      878.43     12.93 o 
   3   4   3       36.48       35.20      1.95 o 
   4   4   3      119.30      113.29      4.40 o 
   5   4   3        3.80        1.32      1.15 o 
  -5   5   3        0.91        1.41      1.22 o 
  -4   5   3       28.51       20.03      5.65 o 
  -3   5   3       29.34       29.98      1.93 o 
  -2   5   3       59.26       66.69      1.99 o 
  -1   5   3       24.01       23.75      1.22 o 
   0   5   3       84.75       94.20      3.45 o 
   1   5   3        8.73        8.59      0.97 o 
   2   5   3      198.19      197.26      5.24 o 
   3   5   3       33.98       31.23      1.82 o 
   4   5   3       65.28       69.05      3.55 o 
   5   5   3        0.22        0.00      1.00 o 
  -4   6   3        0.09        0.00      1.76 o 
  -3   6   3       19.01       19.65      2.27 o 
  -2   6   3        1.63        1.89      0.87 o 
  -1   6   3       80.80       84.01      2.90 o 
   0   6   3       52.07       51.77      3.70 o 
   1   6   3       48.84       46.46      4.63 o 
   2   6   3      257.68      265.85      7.88 o 
   3   6   3        1.12        2.09      0.74 o 
   4   6   3       61.22       55.04      4.16 o 
  -4   7   3        3.52        2.95      1.53 o 
  -3   7   3        1.19        2.30      0.94 o 
  -2   7   3       12.00       11.89      1.90 o 
  -1   7   3       27.36       28.55      1.94 o 
   0   7   3       55.76       53.43      3.06 o 
   1   7   3        9.57        8.08      1.19 o 
   2   7   3       50.08       54.12      2.57 o 
   3   7   3        7.11        3.48      1.18 o 
   4   7   3       13.01       12.99      2.16 o 
  -3   8   3        2.33        2.31      1.05 o 
  -2   8   3        4.12        3.70      1.37 o 
  -1   8   3        4.44        3.33      1.66 o 
   0   8   3        4.59        3.21      2.44 o 
   1   8   3        0.98        1.31      0.95 o 
   2   8   3       21.94       24.04      2.01 o 
   3   8   3        9.30       10.28      2.18 o 
  -2   9   3       12.42       16.99      3.88 o 
  -1   9   3        1.48        0.00      1.23 o 
   0   9   3       22.63       29.11      4.52 o 
   1   9   3        4.51        3.02      1.31 o 
   2   9   3        1.82        2.52      1.55 o 
  -6   0   4       51.71       49.79      5.26 o 
  -5   0   4        0.39        0.00      1.01 o 
  -4   0   4       16.47       16.60      2.46 o 
  -3   0   4       13.60        9.28      1.63 o 
  -2   0   4        7.77        7.62      1.27 o 
  -1   0   4      494.47      489.87      8.40 o 
   0   0   4      544.75      481.95      8.31 o 
   1   0   4     2121.95     2093.49     27.21 o 
   2   0   4      259.59      194.01      6.14 o 
   3   0   4      158.04      158.68      5.78 o 
   4   0   4        1.34        0.37      0.49 o 
   6   0   4        0.37        0.74      1.06 o 
  -6   1   4        0.52        0.72      1.09 o 
  -5   1   4       11.12       14.22      1.94 o 
  -4   1   4       31.08       33.35      3.06 o 
  -3   1   4      108.65      108.66      3.79 o 
  -2   1   4      380.54      383.16      6.41 o 
  -1   1   4      272.58      248.57      3.40 o 
   0   1   4      155.50      153.42      2.71 o 
   1   1   4      129.14      109.81      1.69 o 
   2   1   4       93.34       84.02      2.10 o 
   3   1   4        0.59        0.40      0.30 o 
   4   1   4       24.67       24.45      1.43 o 
   5   1   4      267.04      325.70     43.66 o 
   6   1   4        4.45        6.50      2.16 o 
  -6   2   4       14.97       14.05      3.95 o 
  -5   2   4       22.96       21.98      4.21 o 
  -4   2   4        7.70        7.08      1.08 o 
  -3   2   4       36.96       37.12      1.44 o 
  -2   2   4       53.72       54.39      1.20 o 
  -1   2   4      399.02      399.88      5.41 o 
   0   2   4      493.91      447.32      6.72 o 
   1   2   4      140.36      157.42      3.07 o 
   2   2   4        5.30        5.36      0.52 o 
   3   2   4        8.06        8.02      0.73 o 
   4   2   4       26.54       32.28      1.70 o 
   5   2   4       43.37       46.05      8.19 o 
   6   2   4        1.37        1.93      1.74 o 
  -6   3   4        0.14        0.61      1.12 o 
  -5   3   4        2.35        2.27      0.98 o 
  -4   3   4       22.57       19.46      1.70 o 
  -3   3   4       24.39       23.13      1.19 o 
  -2   3   4        2.56        2.49      0.38 o 
  -1   3   4      528.74      568.88      8.13 o 
   0   3   4       12.21       11.83      1.31 o 
   1   3   4      723.03      706.93     10.29 o 
   2   3   4       45.38       42.83      1.65 o 
   3   3   4      156.23      156.96      3.74 o 
   4   3   4       41.04       51.20      2.19 o 
   5   3   4       68.18       69.44      5.12 o 
  -5   4   4        3.63        2.47      1.16 o 
  -4   4   4        7.44        5.87      1.41 o 
  -3   4   4       25.50       21.63      1.26 o 
  -2   4   4      106.87      104.83      2.20 o 
  -1   4   4      233.78      260.25      4.45 o 
   0   4   4       55.26       62.33      2.54 o 
   1   4   4       64.86       70.04      2.26 o 
   2   4   4       35.11       37.32      2.30 o 
   3   4   4      138.62      146.15      3.81 o 
   4   4   4       15.16       18.16      2.85 o 
   5   4   4       12.70        9.97      2.38 o 
  -5   5   4        0.35        0.00      1.07 o 
  -4   5   4        3.09        2.65      1.85 o 
  -3   5   4       42.01       47.11      3.20 o 
  -2   5   4       22.53       20.16      2.09 o 
  -1   5   4       20.37       21.16      1.17 o 
   0   5   4      653.98      671.39     17.50 o 
   1   5   4       36.77       42.06      4.55 o 
   2   5   4       73.74       72.20      2.54 o 
   3   5   4      406.93      412.42      7.77 o 
   4   5   4       15.92       18.12      3.24 o 
   5   5   4        0.99        3.60      1.60 o 
  -4   6   4       22.13       25.45      2.83 o 
  -3   6   4       45.60       46.35      2.47 o 
  -2   6   4        0.57        0.96      0.49 o 
  -1   6   4      181.14      203.26      5.73 o 
   0   6   4       19.13       20.38      1.94 o 
   1   6   4       53.69       55.41      3.71 o 
   2   6   4        4.78        3.27      0.77 o 
   3   6   4      123.97      117.03      3.70 o 
   4   6   4        2.66        1.04      1.29 o 
  -4   7   4       28.51       29.48      3.16 o 
  -3   7   4        3.24        2.35      1.46 o 
  -2   7   4       10.97        8.80      1.25 o 
  -1   7   4       20.31       21.24      1.50 o 
   0   7   4       45.13       38.06      2.74 o 
   1   7   4        2.19        2.10      0.69 o 
   2   7   4        3.37        2.03      0.83 o 
   3   7   4      105.15      105.43      3.69 o 
   4   7   4        0.15        0.13      0.71 o 
  -3   8   4        5.97       10.07      1.68 o 
  -2   8   4        0.44        0.76      0.82 o 
  -1   8   4       15.73       16.64      4.30 o 
   0   8   4        5.10        2.61      1.16 o 
   1   8   4        1.18        1.49      0.99 o 
   2   8   4        1.23        0.00      1.01 o 
   3   8   4       22.06       17.97      1.88 o 
  -1   9   4        2.83        2.86      1.35 o 
   0   9   4       12.67       12.03      4.28 o 
   1   9   4       12.02       14.88      2.26 o 
  -6   0   5        2.69        1.97      1.86 o 
  -5   0   5        0.21        0.00      1.04 o 
  -4   0   5       14.83       16.47      2.53 o 
  -3   0   5       12.76       12.64      1.94 o 
  -2   0   5      153.12      173.42      6.60 o 
  -1   0   5        0.77        2.56      0.87 o 
   0   0   5     1325.65     1229.55     20.04 o 
   1   0   5     1031.05      959.96     17.19 o 
   2   0   5       35.33       35.53      2.28 o 
   3   0   5       10.89       11.15      1.57 o 
   4   0   5        5.15        3.40      0.91 o 
   6   0   5       75.16       94.29      6.44 o 
  -6   1   5        1.05        1.80      1.26 o 
  -5   1   5       46.58       45.54      3.04 o 
  -4   1   5       34.76       41.79      3.25 o 
  -3   1   5      224.93      220.04      6.03 o 
  -2   1   5      114.03      111.91      2.42 o 
  -1   1   5      209.18      202.28      3.10 o 
   0   1   5      544.29      523.74      9.97 o 
   1   1   5      920.01      926.11      9.89 o 
   2   1   5      290.89      276.47      4.80 o 
   3   1   5       34.67       41.51      1.65 o 
   4   1   5       22.29       20.80      1.95 o 
   5   1   5      139.79      167.21     15.55 o 
   6   1   5        0.14        0.00      0.94 o 
  -6   2   5        3.78        2.57      2.62 o 
  -5   2   5       11.62        9.12      1.36 o 
  -4   2   5       10.67        7.97      1.37 o 
  -3   2   5       20.65       21.05      2.55 o 
  -2   2   5       21.54       22.72      0.76 o 
  -1   2   5      188.50      174.01      6.30 o 
   0   2   5      364.71      359.70      4.90 o 
   1   2   5      994.11     1011.63     12.23 o 
   2   2   5       40.07       37.44      1.03 o 
   3   2   5       17.83       18.81      1.23 o 
   4   2   5       56.77       59.94      2.79 o 
   5   2   5       30.00       32.67      3.69 o 
   6   2   5       29.13       30.03      3.25 o 
  -5   3   5       27.90       22.65      5.79 o 
  -4   3   5       26.68       26.09      1.82 o 
  -3   3   5       16.34       18.10      1.08 o 
  -2   3   5       26.12       25.72      0.93 o 
  -1   3   5      196.38      220.44      3.45 o 
   0   3   5       15.04       12.84      0.76 o 
   1   3   5      830.63      868.83     12.02 o 
   2   3   5       29.55       25.73      1.33 o 
   3   3   5        5.02        6.24      0.85 o 
   4   3   5       72.79       80.38      2.88 o 
   5   3   5       25.49       26.73      3.44 o 
  -5   4   5       28.66       25.90      2.81 o 
  -4   4   5        2.83        3.08      0.82 o 
  -3   4   5      159.13      155.60      3.46 o 
  -2   4   5       36.71       36.31      1.24 o 
  -1   4   5      115.41      126.76      2.41 o 
   0   4   5       13.69       13.60      1.24 o 
   1   4   5      248.05      263.25      9.16 o 
   2   4   5       75.67       81.66      2.59 o 
   3   4   5       40.64       43.30      4.38 o 
   4   4   5       27.89       32.08      3.72 o 
   5   4   5        6.34        6.91      2.01 o 
  -5   5   5        3.92        2.23      1.38 o 
  -4   5   5        0.25        0.54      0.83 o 
  -3   5   5       64.97       60.90      4.18 o 
  -2   5   5       20.12       20.61      1.10 o 
  -1   5   5      399.30      423.06      5.86 o 
   0   5   5      119.94      111.36     10.57 o 
   1   5   5       62.91       65.58      2.70 o 
   2   5   5       16.86       20.19      1.95 o 
   3   5   5        8.51        6.52      1.04 o 
   4   5   5       14.00       15.57      3.25 o 
   5   5   5        0.03        0.41      0.79 o 
  -4   6   5        0.37        0.00      1.03 o 
  -3   6   5       52.13       52.97      3.52 o 
  -2   6   5       41.90       42.36      1.65 o 
  -1   6   5       53.37       60.27      1.92 o 
   0   6   5        9.52        6.65      2.22 o 
   1   6   5       36.63       34.06      1.90 o 
   2   6   5        1.27        1.54      0.56 o 
   3   6   5       46.97       44.10      2.31 o 
   4   6   5       17.98       14.08      2.05 o 
  -4   7   5        0.87        0.00      1.15 o 
  -3   7   5        2.50        1.69      0.94 o 
  -2   7   5        8.58        9.59      1.24 o 
  -1   7   5        4.80        6.07      0.93 o 
   0   7   5       13.47        8.61      1.56 o 
   1   7   5       76.25       70.66      3.51 o 
   2   7   5        2.62        1.99      0.74 o 
   3   7   5       23.55       23.19      1.91 o 
   4   7   5       25.90       28.31      2.85 o 
  -3   8   5        4.62        5.38      1.38 o 
  -2   8   5        0.58        1.01      0.84 o 
  -1   8   5        2.24        1.01      1.77 o 
   0   8   5       15.10       10.45      2.71 o 
   1   8   5        7.71        5.68      1.46 o 
   2   8   5        3.59        3.05      1.11 o 
   3   8   5       12.58       10.79      1.57 o 
  -1   9   5        4.23        2.66      1.87 o 
   0   9   5        9.76       10.87      2.03 o 
   1   9   5        0.33        0.00      1.02 o 
  -6   0   6        1.50        2.77      2.01 o 
  -5   0   6        0.05        0.34      1.15 o 
  -4   0   6        0.03        0.68      0.94 o 
  -3   0   6       65.98       67.48      4.23 o 
  -2   0   6      109.56      126.33      4.68 o 
  -1   0   6       14.49       14.20      1.01 o 
   0   0   6     2705.17     2561.83     40.62 o 
   1   0   6      206.02      199.10      3.45 o 
   2   0   6       65.45       73.29      2.40 o 
   3   0   6        3.66        3.06      0.72 o 
   4   0   6        0.94        2.43      0.94 o 
   5   0   6        0.77        0.60      0.80 o 
   6   0   6      107.43      114.04      7.12 o 
  -6   1   6        1.28        0.00      1.09 o 
  -5   1   6       12.33        9.16      2.51 o 
  -4   1   6       55.69       57.90      3.07 o 
  -3   1   6      169.49      177.97      5.34 o 
  -2   1   6       54.35       59.41      1.22 o 
  -1   1   6       79.11       83.69      1.67 o 
   0   1   6      545.24      541.40      6.88 o 
   1   1   6      138.99      135.82      2.11 o 
   2   1   6     1175.12     1242.67     16.87 o 
   3   1   6        2.09        1.43      0.45 o 
   4   1   6        9.72       13.39      1.87 o 
   5   1   6       10.93       13.99      4.42 o 
   6   1   6       16.03       13.66      2.83 o 
  -6   2   6        0.57        0.38      0.99 o 
  -5   2   6       29.46       27.22      2.28 o 
  -4   2   6       30.47       25.89      2.21 o 
  -3   2   6        1.38        2.90      0.83 o 
  -2   2   6      158.56      155.96      2.59 o 
  -1   2   6       46.89       48.41      1.20 o 
   0   2   6      101.05      101.75      2.11 o 
   1   2   6        5.74        6.43      0.46 o 
   2   2   6      187.61      208.31      4.52 o 
   3   2   6        7.42        7.95      0.90 o 
   4   2   6       27.49       26.66      2.05 o 
   5   2   6        8.62       12.02      2.47 o 
  -5   3   6        0.95        0.11      0.60 o 
  -4   3   6       23.69       23.35      1.77 o 
  -3   3   6       80.14       78.46      2.20 o 
  -2   3   6      227.79      234.37      3.48 o 
  -1   3   6       47.98       52.42      2.00 o 
   0   3   6      118.83      120.05      3.76 o 
   1   3   6      144.11      139.27      3.87 o 
   2   3   6      405.35      433.61      7.40 o 
   3   3   6       12.13       12.66      1.18 o 
   4   3   6        1.90        1.86      0.61 o 
   5   3   6        0.18        1.37      0.82 o 
  -5   4   6        4.26        2.42      1.21 o 
  -4   4   6       53.52       47.26      2.45 o 
  -3   4   6        0.04        0.55      0.40 o 
  -2   4   6      168.65      171.07      3.01 o 
  -1   4   6        0.22        0.41      0.25 o 
   0   4   6       23.60       24.90      1.14 o 
   1   4   6       12.41       12.77      0.97 o 
   2   4   6       21.05       21.95      1.45 o 
   3   4   6        9.44       11.68      1.58 o 
   4   4   6       14.40       16.30      1.56 o 
   5   4   6        1.61        1.26      1.01 o 
  -5   5   6        2.94        0.00      1.16 o 
  -4   5   6       11.23        8.25      1.73 o 
  -3   5   6       16.21       14.48      1.21 o 
  -2   5   6       84.39       88.89      2.21 o 
  -1   5   6       43.43       43.09      1.45 o 
   0   5   6      129.86      134.60      3.91 o 
   1   5   6       43.09       47.64      3.98 o 
   2   5   6        9.51       10.26      1.54 o 
   3   5   6        0.41        0.10      0.46 o 
   4   5   6        1.81        2.05      0.70 o 
   5   5   6        0.27        0.55      0.91 o 
  -4   6   6       32.79       30.53      3.81 o 
  -3   6   6       23.83       24.84      1.94 o 
  -2   6   6       71.62       69.37      2.11 o 
  -1   6   6       20.40       20.42      1.19 o 
   0   6   6      166.75      175.95      5.62 o 
   1   6   6        6.61        6.01      1.02 o 
   2   6   6        2.06        1.77      0.68 o 
   3   6   6        2.64        2.26      0.77 o 
   4   6   6       27.20       24.80      2.60 o 
  -4   7   6        0.25        0.68      1.31 o 
  -3   7   6       28.33       33.13      2.39 o 
  -2   7   6        0.20        0.54      0.61 o 
  -1   7   6       20.16       22.88      1.53 o 
   0   7   6       30.92       31.61      2.91 o 
   1   7   6        3.78        2.67      1.26 o 
   2   7   6        9.74        6.70      1.47 o 
   3   7   6        0.47        0.01      0.57 o 
   4   7   6       22.67       22.74      2.64 o 
  -3   8   6        3.52        3.50      1.26 o 
  -2   8   6        0.39        0.00      0.77 o 
  -1   8   6        2.62        2.17      1.05 o 
   0   8   6        5.23        4.10      1.32 o 
   1   8   6        3.82        4.19      1.51 o 
   2   8   6        2.97        1.03      0.96 o 
   3   8   6        3.77        3.96      1.14 o 
  -1   9   6        0.47        0.14      1.05 o 
   0   9   6       14.51       15.45      2.32 o 
   1   9   6       16.43       16.05      2.42 o 
  -6   0   7        2.18        2.14      1.93 o 
  -5   0   7       10.79       14.28      2.86 o 
  -4   0   7        0.00        1.78      1.18 o 
  -3   0   7        4.67        4.45      1.34 o 
  -2   0   7      305.80      313.39      6.06 o 
  -1   0   7       47.06       47.34      1.71 o 
   0   0   7      934.67      912.48     15.57 o 
   1   0   7      161.50      153.31      2.89 o 
   2   0   7       46.93       49.51      2.10 o 
   3   0   7      269.29      272.72      6.36 o 
   4   0   7        0.60        0.54      0.63 o 
   5   0   7       35.50       31.83      3.46 o 
   6   0   7        0.80        1.20      1.28 o 
  -6   1   7        4.53        1.87      1.33 o 
  -5   1   7        2.93        2.91      1.77 o 
  -4   1   7       14.24       11.50      1.61 o 
  -3   1   7      143.56      140.07      4.69 o 
  -2   1   7      369.23      394.86      5.28 o 
  -1   1   7      180.95      204.50      4.73 o 
   0   1   7       22.35       26.31      0.93 o 
   1   1   7      207.35      209.64      3.07 o 
   2   1   7      428.72      447.28      9.02 o 
   3   1   7       47.52       42.93      1.78 o 
   4   1   7        0.10        0.24      0.39 o 
   5   1   7        3.06        2.47      1.09 o 
   6   1   7        3.90        2.57      1.16 o 
  -5   2   7        7.44        7.70      1.60 o 
  -4   2   7       21.63       19.92      2.03 o 
  -3   2   7        8.31        5.63      2.28 o 
  -2   2   7       78.85       91.18      1.76 o 
  -1   2   7        4.22        4.42      0.51 o 
   0   2   7      318.18      277.02     40.15 o 
   1   2   7      159.29      167.88      2.60 o 
   2   2   7        9.25        9.10      0.87 o 
   3   2   7      118.83      125.71      3.32 o 
   4   2   7        9.02       10.84      1.24 o 
   5   2   7        5.87        7.07      1.35 o 
  -5   3   7        4.37        5.40      1.14 o 
  -4   3   7       36.13       31.37      3.25 o 
  -3   3   7       83.27       87.56      2.98 o 
  -2   3   7      187.24      174.82      3.41 o 
  -1   3   7       11.72       10.89      0.65 o 
   0   3   7       61.90       59.25      3.07 o 
   1   3   7       84.97       80.43      1.61 o 
   2   3   7       35.19       34.63      1.83 o 
   3   3   7       55.08       56.29      2.23 o 
   4   3   7       12.80       15.69      1.44 o 
   5   3   7        1.15        0.05      0.76 o 
  -5   4   7        0.17        0.00      0.95 o 
  -4   4   7       43.93       41.54      2.34 o 
  -3   4   7        1.91        3.05      0.62 o 
  -2   4   7       23.96       22.56      1.53 o 
  -1   4   7        1.08        1.23      0.33 o 
   0   4   7       74.68       73.38      2.00 o 
   1   4   7        8.71       10.38      0.93 o 
   2   4   7       48.97       48.27      2.04 o 
   3   4   7       25.91       30.91      1.85 o 
   4   4   7        5.58        6.84      1.16 o 
   5   4   7        8.58       12.77      2.04 o 
  -5   5   7        2.72        2.67      1.43 o 
  -4   5   7        9.62        7.79      1.72 o 
  -3   5   7       10.67       11.31      1.12 o 
  -2   5   7       23.85       22.93      1.34 o 
  -1   5   7        9.17        7.41      0.72 o 
   0   5   7       59.32       55.62      2.31 o 
   1   5   7       31.61       34.11      2.54 o 
   2   5   7        5.96        5.57      0.93 o 
   3   5   7        7.44        6.88      1.10 o 
   4   5   7        6.13        6.42      1.18 o 
   5   5   7        5.52        5.33      3.53 o 
  -4   6   7       13.41       10.43      2.01 o 
  -3   6   7        2.78        3.50      1.05 o 
  -2   6   7      174.34      183.26      3.64 o 
  -1   6   7       53.84       53.74      1.78 o 
   0   6   7       38.55       39.62      2.15 o 
   1   6   7        4.80        6.51      2.37 o 
   2   6   7        2.20        2.05      0.72 o 
   3   6   7        1.58        0.96      0.63 o 
   4   6   7        2.71        2.42      0.95 o 
  -3   7   7       29.01       29.10      2.22 o 
  -2   7   7        0.75        0.95      0.64 o 
  -1   7   7        7.09        7.57      1.47 o 
   0   7   7       26.99       26.13      2.39 o 
   1   7   7        9.28        8.06      1.51 o 
   2   7   7        9.35       10.30      1.86 o 
   3   7   7        2.65        1.62      1.16 o 
  -2   8   7        7.92        5.42      2.08 o 
  -1   8   7        2.50        2.49      0.96 o 
   0   8   7        7.22        3.16      1.21 o 
   1   8   7       16.25       18.28      5.21 o 
   2   8   7       10.56       10.32      1.53 o 
  -1   9   7        2.44        1.05      1.35 o 
   0   9   7        5.25        3.87      1.54 o 
  -6   0   8        1.77        1.62      1.86 o 
  -5   0   8       65.69       57.47      5.07 o 
  -4   0   8        9.15        9.94      2.30 o 
  -3   0   8        3.62        8.02      1.85 o 
  -2   0   8       59.33       55.03      2.70 o 
  -1   0   8       72.38       82.03      2.52 o 
   0   0   8      163.19      163.16      4.02 o 
   1   0   8       61.95       56.95      1.50 o 
   2   0   8       78.65       77.61      3.48 o 
   3   0   8      310.91      342.96      7.56 o 
   4   0   8        8.00        7.07      1.21 o 
   5   0   8       10.34       13.39      2.39 o 
  -5   1   8       39.93       36.62      4.42 o 
  -4   1   8       47.11       48.76      3.85 o 
  -3   1   8       69.93       67.90      6.59 o 
  -2   1   8      160.27      171.38      3.56 o 
  -1   1   8     1761.89     1837.37     49.29 o 
   0   1   8        4.62        4.77      0.50 o 
   1   1   8      169.70      169.29      2.43 o 
   2   1   8      142.33      142.13      2.67 o 
   3   1   8       21.12       23.46      1.40 o 
   4   1   8        6.37        6.71      0.95 o 
   5   1   8        0.41        0.32      0.53 o 
  -5   2   8       83.96       80.80      4.22 o 
  -4   2   8       23.15       21.10      2.11 o 
  -3   2   8       54.16       51.53      2.77 o 
  -2   2   8       83.26       89.82      1.98 o 
  -1   2   8      586.23      616.69      7.17 o 
   0   2   8      118.39      112.43      2.33 o 
   1   2   8      251.82      239.63      3.46 o 
   2   2   8        9.03        7.02      0.82 o 
   3   2   8       78.97       88.45      2.77 o 
   4   2   8        5.04        5.43      0.89 o 
   5   2   8        0.47        0.01      0.69 o 
  -5   3   8       89.22      102.06      3.99 o 
  -4   3   8        8.00        7.06      1.17 o 
  -3   3   8        8.98        9.07      1.12 o 
  -2   3   8       19.25       19.92      0.90 o 
  -1   3   8       44.21       45.46      1.49 o 
   0   3   8        5.45        6.49      1.59 o 
   1   3   8        5.46        4.84      0.67 o 
   2   3   8       30.79       31.70      1.96 o 
   3   3   8      106.65      119.41      4.16 o 
   4   3   8        2.80        0.55      0.58 o 
   5   3   8        3.05        3.40      1.11 o 
  -5   4   8       35.25       30.77      3.01 o 
  -4   4   8       23.26       23.90      1.92 o 
  -3   4   8       27.94       25.01      1.98 o 
  -2   4   8       55.71       55.87      1.84 o 
  -1   4   8      142.57      145.55      4.47 o 
   0   4   8       31.62       32.22      1.40 o 
   1   4   8        8.01        6.51      0.80 o 
   2   4   8        9.53        6.81      1.00 o 
   3   4   8        9.79       12.44      1.34 o 
   4   4   8        4.19        4.29      1.04 o 
   5   4   8        6.85        4.07      1.34 o 
  -5   5   8       11.30        6.90      3.62 o 
  -4   5   8        3.44        2.93      1.20 o 
  -3   5   8      104.28       99.04      2.89 o 
  -2   5   8        2.09        1.52      0.53 o 
  -1   5   8        0.30        0.22      0.30 o 
   0   5   8       76.07       74.54      4.75 o 
   1   5   8        0.34        0.23      0.37 o 
   2   5   8        1.70        0.96      0.71 o 
   3   5   8        4.12        3.42      0.84 o 
   4   5   8       12.57       12.89      1.59 o 
  -4   6   8        4.05        4.93      1.60 o 
  -3   6   8       24.41       24.37      1.65 o 
  -2   6   8       25.97       26.06      1.56 o 
  -1   6   8       33.35       36.96      2.09 o 
   0   6   8       45.87       50.69      2.96 o 
   1   6   8       40.72       41.44      2.77 o 
   2   6   8        2.11        1.15      0.69 o 
   3   6   8        0.77        0.08      0.58 o 
   4   6   8        0.34        1.63      0.87 o 
  -3   7   8        9.64        7.60      1.71 o 
  -2   7   8        3.75        3.93      1.18 o 
  -1   7   8        3.26        3.35      1.04 o 
   0   7   8       11.55       12.80      1.57 o 
   1   7   8       29.96       29.53      2.54 o 
   2   7   8        2.07        1.99      0.77 o 
   3   7   8        0.35        0.98      0.86 o 
  -2   8   8        4.90        1.83      1.79 o 
  -1   8   8        1.27        2.16      0.98 o 
   0   8   8        0.64        1.31      1.06 o 
   1   8   8       13.40       13.11      2.04 o 
   2   8   8        3.17        0.87      1.11 o 
  -5   0   9       93.75       90.85      6.41 o 
  -4   0   9      157.75      158.53      8.02 o 
  -3   0   9       82.99       91.02      5.40 o 
  -2   0   9        6.94        6.87      0.74 o 
  -1   0   9       87.54      111.94      5.13 o 
   0   0   9     1147.12     1203.21     30.38 o 
   1   0   9      284.54      265.35      5.33 o 
   2   0   9       45.90       39.97      1.76 o 
   3   0   9       22.88       24.96      1.69 o 
   4   0   9        0.02        0.44      0.50 o 
   5   0   9        1.36        2.68      1.64 o 
  -5   1   9       45.37       53.70      3.50 o 
  -4   1   9      175.86      183.07      6.25 o 
  -3   1   9      122.76      110.11      4.29 o 
  -2   1   9       16.49       16.70      0.91 o 
  -1   1   9      105.62      128.92      2.54 o 
   0   1   9      166.30      173.20      4.07 o 
   1   1   9       52.90       54.53      1.51 o 
   2   1   9       78.64       74.70      2.09 o 
   3   1   9        2.09        2.20      0.51 o 
   4   1   9        1.80        1.13      0.57 o 
   5   1   9        1.70        2.41      0.99 o 
  -5   2   9       50.61       55.15      3.58 o 
  -4   2   9       83.34       82.27      4.00 o 
  -3   2   9       18.66       19.04      1.87 o 
  -2   2   9       87.47       97.23      2.71 o 
  -1   2   9       16.10       16.94      0.75 o 
   0   2   9      537.17      554.76      8.88 o 
   1   2   9      145.98      149.13      2.55 o 
   2   2   9       13.81       15.33      1.11 o 
   3   2   9        9.64       10.32      1.10 o 
   4   2   9       59.70       70.10      2.72 o 
   5   2   9        3.44        2.88      2.00 o 
  -5   3   9       68.03       71.57      3.35 o 
  -4   3   9       26.91       28.14      2.05 o 
  -3   3   9       31.09       33.49      1.89 o 
  -2   3   9      211.25      216.65      3.99 o 
  -1   3   9      198.94      216.09      3.60 o 
   0   3   9       67.65       66.62      2.27 o 
   1   3   9       42.89       42.84      1.58 o 
   2   3   9        4.38        3.05      0.66 o 
   3   3   9       12.40        9.05      2.83 o 
   4   3   9       19.91       21.62      1.65 o 
   5   3   9        0.51        0.36      0.75 o 
  -5   4   9       32.28       36.50      3.30 o 
  -4   4   9       11.75       12.12      1.50 o 
  -3   4   9       44.27       44.22      2.20 o 
  -2   4   9       33.23       34.86      1.50 o 
  -1   4   9       33.60       35.01      1.44 o 
   0   4   9       38.14       43.33      1.84 o 
   1   4   9       16.70       14.09      1.09 o 
   2   4   9        0.51        0.76      0.48 o 
   3   4   9        8.33        6.94      1.72 o 
   4   4   9       35.22       37.22      2.25 o 
   5   4   9        1.46        1.78      1.06 o 
  -4   5   9        3.83        5.06      1.14 o 
  -3   5   9        2.33        1.82      1.09 o 
  -2   5   9       18.25       19.71      1.43 o 
  -1   5   9       21.83       25.18      1.40 o 
   0   5   9       27.64       26.13      1.76 o 
   1   5   9        3.03        3.88      0.90 o 
   2   5   9        3.21        4.80      0.91 o 
   3   5   9        1.73        2.05      0.71 o 
   4   5   9       10.57       11.03      2.50 o 
  -4   6   9        5.32        5.34      1.72 o 
  -3   6   9       30.01       34.28      2.42 o 
  -2   6   9        0.14        0.17      0.61 o 
  -1   6   9       42.29       43.41      2.24 o 
   0   6   9       29.91       30.72      4.12 o 
   2   6   9        5.86        3.44      0.89 o 
   3   6   9        1.04        0.66      0.62 o 
   4   6   9        2.20        1.23      0.84 o 
  -3   7   9       11.85        8.25      4.21 o 
  -2   7   9       40.02       43.55      3.14 o 
  -1   7   9        0.66        2.29      0.85 o 
   0   7   9        5.81        6.97      1.25 o 
   1   7   9        2.27        2.78      1.17 o 
   2   7   9       16.06       17.75      1.82 o 
   3   7   9        0.18        0.60      0.81 o 
  -2   8   9       19.83       23.25      3.65 o 
  -1   8   9        4.18        3.81      1.11 o 
   0   8   9        8.31        8.80      3.12 o 
   1   8   9        1.05        0.94      1.09 o 
   2   8   9        8.64        7.80      2.53 o 
  -5   0  10        9.14        7.71      2.33 o 
  -4   0  10       23.68       28.98      3.59 o 
  -3   0  10       22.66       19.58      2.80 o 
  -2   0  10       53.88       50.42      1.97 o 
  -1   0  10      152.41      167.16      4.38 o 
   0   0  10      991.29     1107.32     19.29 o 
   1   0  10      307.15      293.86      4.99 o 
   2   0  10       23.88       27.67      1.29 o 
   3   0  10       11.80       11.17      1.48 o 
   4   0  10        2.57        1.36      1.18 o 
   5   0  10        5.29        3.62      1.82 o 
  -5   1  10       10.34       10.71      1.95 o 
  -4   1  10      815.25      809.96     17.56 o 
  -3   1  10       41.87       40.78      2.59 o 
  -2   1  10      201.05      201.30      4.24 o 
  -1   1  10       28.14       31.15      1.18 o 
   0   1  10      107.91      113.25      2.45 o 
   1   1  10       14.85       13.85      0.72 o 
   2   1  10       30.94       27.55      1.24 o 
   3   1  10       11.89       11.24      1.11 o 
   4   1  10        1.92        1.43      0.57 o 
   5   1  10        0.06        0.78      0.99 o 
  -5   2  10        0.93        1.01      0.96 o 
  -4   2  10        9.43       10.61      1.76 o 
  -3   2  10        0.07        1.93      0.78 o 
  -2   2  10       73.06       72.56      2.37 o 
  -1   2  10       24.89       26.77      1.05 o 
   0   2  10      506.72      556.75      7.75 o 
   1   2  10      187.19      189.72      3.09 o 
   2   2  10        2.47        3.04      0.62 o 
   3   2  10        7.68        8.51      1.06 o 
   4   2  10        2.49        1.08      1.22 o 
   5   2  10        0.50        0.69      0.67 o 
  -5   3  10       12.59       13.52      1.75 o 
  -4   3  10       86.37       80.18      3.30 o 
  -3   3  10        7.75        7.69      1.12 o 
  -2   3  10      112.55      116.52      2.73 o 
  -1   3  10       76.21       80.06      2.16 o 
   0   3  10       40.54       40.45      1.81 o 
   1   3  10      145.54      147.74      3.24 o 
   2   3  10        0.10        0.11      0.37 o 
   3   3  10        2.61        1.36      0.58 o 
   4   3  10        8.15        6.39      1.06 o 
   5   3  10        2.66        0.85      0.96 o 
  -5   4  10        2.08        2.18      1.00 o 
  -4   4  10       32.79       32.48      2.25 o 
  -3   4  10       69.11       70.99      6.17 o 
  -2   4  10       26.67       26.15      2.74 o 
  -1   4  10       23.85       24.76      1.83 o 
   0   4  10        3.35        2.59      0.65 o 
   1   4  10       84.13       81.68      3.01 o 
   2   4  10       56.59       51.48      2.26 o 
   3   4  10       12.44       11.14      1.29 o 
   4   4  10        2.93        2.81      0.84 o 
   5   4  10       14.25       15.12      2.13 o 
  -4   5  10        0.48        0.41      0.75 o 
  -3   5  10        8.74        7.55      1.82 o 
  -2   5  10       12.90       16.31      1.51 o 
  -1   5  10       11.24        7.36      1.91 o 
   0   5  10        6.57        6.96      1.05 o 
   1   5  10       10.42        9.39      1.31 o 
   2   5  10       13.17       13.76      1.48 o 
   3   5  10        0.66        0.26      0.58 o 
   4   5  10        1.46        1.64      0.85 o 
  -4   6  10        0.78        0.97      1.73 o 
  -3   6  10       19.11       19.65      2.39 o 
  -2   6  10       80.47       85.35      3.32 o 
  -1   6  10        5.55        3.64      0.86 o 
   0   6  10       21.42       21.12      2.09 o 
   1   6  10       45.01       46.43      3.08 o 
   2   6  10       38.17       39.43      2.37 o 
   3   6  10        7.80        9.67      1.46 o 
   4   6  10        1.40        0.77      0.80 o 
  -3   7  10        8.13        8.99      2.93 o 
  -2   7  10       76.92       86.62      7.94 o 
  -1   7  10       11.47       12.52      1.55 o 
   0   7  10        2.43        1.22      0.83 o 
   1   7  10       11.65        9.86      1.73 o 
   2   7  10        4.02        4.55      1.11 o 
   3   7  10        1.51        1.31      0.88 o 
  -2   8  10       34.00       37.33      4.54 o 
  -1   8  10       13.38       13.12      1.72 o 
   0   8  10        2.03        2.92      1.22 o 
   1   8  10        1.38        0.00      0.87 o 
   2   8  10        6.77        4.62      1.56 o 
  -5   0  11        0.62        0.00      1.14 o 
  -4   0  11        0.29        0.00      1.00 o 
  -2   0  11        0.54        0.26      0.86 o 
  -1   0  11       11.80       10.52      2.05 o 
   0   0  11        0.75        1.23      0.78 o 
   1   0  11        9.95        9.32      1.34 o 
   2   0  11        0.15        0.00      0.43 o 
   3   0  11        1.48        3.08      1.31 o 
   4   0  11        4.49        3.98      1.58 o 
   5   0  11        1.25        0.13      1.40 o 
  -5   1  11        3.52        1.34      1.01 o 
  -4   1  11       29.52       28.77      2.57 o 
  -3   1  11      260.64      254.34      7.44 o 
  -2   1  11       90.80       95.64      2.76 o 
  -1   1  11      184.52      191.05      3.51 o 
   0   1  11       80.63       70.72      4.28 o 
   1   1  11      337.55      340.92      5.45 o 
   2   1  11       36.54       35.93      1.43 o 
   3   1  11        0.32        0.31      0.57 o 
   4   1  11        1.09        0.35      0.71 o 
   5   1  11        0.53        2.83      1.26 o 
  -5   2  11        5.52        4.20      1.78 o 
  -4   2  11        7.00        4.58      1.32 o 
  -3   2  11      735.24      737.08     16.05 o 
  -2   2  11       11.00       12.40      1.09 o 
  -1   2  11        2.31        3.76      0.56 o 
   0   2  11       38.82       39.46      1.46 o 
   1   2  11      110.30      106.02      2.54 o 
   2   2  11       24.56       23.59      1.27 o 
   3   2  11       30.88       30.97      1.77 o 
   4   2  11        3.17        2.06      0.71 o 
   5   2  11        0.25        0.00      0.87 o 
  -5   3  11        9.56       10.94      1.70 o 
  -4   3  11       21.91       22.56      2.68 o 
  -3   3  11      194.41      195.88      7.18 o 
  -2   3  11       18.51       18.79      2.31 o 
  -1   3  11      149.79      151.34      3.25 o 
   0   3  11       30.67       25.16      3.24 o 
   1   3  11       79.78       89.94      3.03 o 
   2   3  11        1.79        1.72      0.54 o 
   3   3  11       22.31       16.64      1.90 o 
   4   3  11        4.53        4.41      0.94 o 
   5   3  11        5.56        3.65      1.05 o 
  -4   4  11        1.36        0.26      0.86 o 
  -3   4  11       37.84       33.54      2.71 o 
  -2   4  11       28.22       23.63      1.64 o 
  -1   4  11       86.95       91.18      2.55 o 
   0   4  11        4.55        4.14      1.02 o 
   1   4  11       65.65       64.24      2.72 o 
   2   4  11       19.30       17.10      1.48 o 
   3   4  11       10.98        8.54      1.46 o 
   4   4  11        2.22        2.44      0.83 o 
  -4   5  11        1.37        0.66      0.93 o 
  -3   5  11        4.02        4.44      1.20 o 
  -2   5  11       60.19       55.77      2.54 o 
  -1   5  11      277.46      288.30      7.91 o 
   0   5  11       15.31       17.99      1.62 o 
   1   5  11       99.86      104.57      3.75 o 
   2   5  11        1.18        0.97      0.64 o 
   3   5  11       41.49       38.05      2.29 o 
   4   5  11        2.81        1.96      0.83 o 
  -3   6  11        3.71        5.74      1.59 o 
  -2   6  11       40.94       40.63      2.64 o 
  -1   6  11      129.81      130.95      4.31 o 
   0   6  11        6.81        6.82      1.34 o 
   1   6  11        8.57        8.05      2.58 o 
   2   6  11       14.64       13.14      1.58 o 
   3   6  11        3.82        3.53      1.16 o 
  -3   7  11       23.52       24.36      3.14 o 
  -2   7  11        8.52        7.16      1.71 o 
  -1   7  11       36.03       33.01      2.30 o 
   0   7  11        0.06        0.08      0.63 o 
   1   7  11        7.85        9.19      1.76 o 
   2   7  11        2.10        2.87      1.37 o 
  -1   8  11       12.55       10.04      1.61 o 
   0   8  11        0.02        0.68      1.13 o 
   1   8  11       11.51       14.61      4.01 o 
  -5   0  12        1.45        0.00      1.20 o 
  -4   0  12       43.23       44.32      4.54 o 
  -3   0  12      487.18      497.55     16.84 o 
  -2   0  12       63.54       69.32      4.69 o 
  -1   0  12       31.98       30.89      1.80 o 
   0   0  12       68.89       72.12      6.19 o 
   1   0  12        2.16        2.56      0.69 o 
   2   0  12        0.32        0.41      0.61 o 
   3   0  12        0.65        0.64      0.83 o 
   4   0  12        8.89       12.08      2.56 o 
   5   0  12        2.20        0.53      1.49 o 
  -5   1  12       12.40       12.68      2.76 o 
  -4   1  12       53.53       49.70      3.22 o 
  -3   1  12       15.97       15.24      1.89 o 
  -2   1  12      134.68      134.92      7.38 o 
  -1   1  12        1.85        2.00      0.43 o 
   0   1  12       87.71       88.92      2.30 o 
   1   1  12       20.03       20.75      1.41 o 
   2   1  12       12.94       13.47      1.31 o 
   3   1  12        6.74        4.47      1.14 o 
   4   1  12        4.02        3.55      1.11 o 
   5   1  12        0.34        0.25      1.02 o 
  -5   2  12        2.35        2.09      1.22 o 
  -4   2  12        4.89        3.43      1.24 o 
  -3   2  12      130.61      141.61      5.41 o 
  -2   2  12      203.46      207.76      4.75 o 
  -1   2  12       83.58       87.53      2.32 o 
   0   2  12      151.33      153.09      3.25 o 
   1   2  12       24.53       24.54      1.60 o 
   2   2  12       75.67       79.29      2.34 o 
   3   2  12        3.12        2.18      0.90 o 
   4   2  12       28.25       31.61      2.69 o 
   5   2  12        0.58        1.08      1.14 o 
  -5   3  12       17.45       20.81      2.16 o 
  -4   3  12        3.04        3.31      1.01 o 
  -3   3  12       64.05       60.79      3.44 o 
  -2   3  12       98.51      103.75      3.23 o 
  -1   3  12       45.77       46.20      1.73 o 
   0   3  12       27.38       27.11      1.36 o 
   1   3  12       40.26       41.87      2.14 o 
   2   3  12       54.80       52.86      2.02 o 
   3   3  12        5.32        3.95      1.11 o 
   4   3  12       26.67       29.18      2.71 o 
  -4   4  12        2.90        4.02      2.72 o 
  -3   4  12       22.25       19.85      2.24 o 
  -2   4  12      259.82      273.74      6.14 o 
  -1   4  12      314.40      318.39      5.63 o 
   0   4  12       95.02       93.43      3.71 o 
   1   4  12       21.04       19.88      1.74 o 
   2   4  12      106.61      111.48      3.55 o 
   3   4  12        1.43        0.00      0.54 o 
   4   4  12       10.59        8.18      1.28 o 
  -4   5  12        9.92       11.46      2.07 o 
  -3   5  12       14.19        8.65      5.31 o 
  -2   5  12      233.84      252.45      6.09 o 
  -1   5  12       25.04       24.36      1.93 o 
   0   5  12       75.44       77.64      3.09 o 
   1   5  12        0.73        0.72      0.66 o 
   2   5  12       28.85       28.01      2.73 o 
   3   5  12        4.74        2.81      1.42 o 
   4   5  12        0.16        0.00      0.74 o 
  -3   6  12        0.71        0.47      0.99 o 
  -2   6  12       17.65       19.47      2.23 o 
  -1   6  12      212.59      223.36      6.68 o 
   0   6  12       46.59       43.64      2.58 o 
   1   6  12        8.22        7.91      1.40 o 
   2   6  12       45.94       44.56      2.60 o 
   3   6  12        0.46        0.60      0.83 o 
  -2   7  12       57.97       67.53      3.97 o 
  -1   7  12       30.51       32.52      2.59 o 
   0   7  12       22.51       21.58      2.06 o 
   1   7  12        3.86       10.04      2.80 o 
   2   7  12        1.53        2.17      1.41 o 
   0   8  12        0.23        0.64      0.96 o 
  -5   0  13        1.20        0.00      1.26 o 
  -4   0  13       13.56       10.42      2.63 o 
  -3   0  13       36.87       33.47      3.73 o 
  -2   0  13       22.69       21.66      2.89 o 
  -1   0  13       14.94       16.17      1.48 o 
   0   0  13       41.24       39.59      2.16 o 
   1   0  13       96.85       99.93      3.68 o 
   2   0  13        0.72        1.85      0.73 o 
   3   0  13        0.34        0.52      0.90 o 
   4   0  13       16.41       21.77      3.30 o 
   5   0  13        0.01        0.00      1.53 o 
  -5   1  13        1.10        0.96      1.55 o 
  -4   1  13       10.62        9.71      2.39 o 
  -3   1  13       80.04       79.45      3.96 o 
  -2   1  13      126.45      126.75      4.86 o 
  -1   1  13        2.21        2.02      0.46 o 
   0   1  13       87.13       82.72      2.28 o 
   1   1  13        9.03        8.02      0.83 o 
   2   1  13        7.17        5.58      0.99 o 
   3   1  13        2.38        2.60      0.97 o 
   4   1  13        2.63        3.22      1.18 o 
   5   1  13       13.68       14.81      3.56 o 
  -5   2  13        0.79        0.36      0.99 o 
  -4   2  13       10.05        9.33      2.15 o 
  -3   2  13        3.04        3.74      1.13 o 
  -2   2  13      307.21      329.71      8.86 o 
  -1   2  13       18.94       19.74      1.17 o 
   0   2  13      378.65      384.98      9.44 o 
   1   2  13       10.85        9.84      1.34 o 
   2   2  13        1.93        1.22      0.63 o 
   3   2  13        5.93        6.39      1.41 o 
   4   2  13        8.50        5.50      1.37 o 
  -4   3  13       13.07       15.11      4.21 o 
  -3   3  13       20.55       16.67      2.11 o 
  -2   3  13      296.49      298.50      6.40 o 
  -1   3  13       10.47       10.05      0.98 o 
   0   3  13      575.84      588.15     10.17 o 
   1   3  13       57.57       60.48      2.59 o 
   2   3  13        7.89        8.91      1.00 o 
   3   3  13       21.27       23.13      2.36 o 
   4   3  13        3.57        1.01      0.99 o 
  -4   4  13       22.09       25.15      2.77 o 
  -3   4  13        1.07        0.49      0.79 o 
  -2   4  13      141.02      150.26      5.11 o 
  -1   4  13       62.11       63.93      2.60 o 
   0   4  13      260.93      286.07      6.44 o 
   1   4  13        9.55        8.60      1.28 o 
   2   4  13       14.74       17.20      1.55 o 
   3   4  13        8.51        7.60      1.79 o 
   4   4  13        7.34        3.98      2.38 o 
  -4   5  13       18.14       17.34      2.51 o 
  -3   5  13        4.24        5.35      1.51 o 
  -2   5  13       99.77       96.06      4.24 o 
  -1   5  13       28.13       29.23      1.97 o 
   0   5  13      295.46      315.25      7.16 o 
   1   5  13        3.96        3.35      1.39 o 
   2   5  13        8.50        9.28      2.16 o 
   3   5  13       25.15       21.20      1.91 o 
  -3   6  13        0.42        0.00      0.92 o 
  -2   6  13       42.55       44.05      3.22 o 
  -1   6  13      109.37      117.34      5.02 o 
   0   6  13       19.45       16.37      2.93 o 
   1   6  13        1.30        1.45      0.83 o 
   2   6  13       19.42       18.68      3.58 o 
   3   6  13        5.18        4.23      1.16 o 
  -2   7  13       14.22        9.57      4.64 o 
  -1   7  13        3.89        3.91      1.42 o 
   0   7  13       18.98       15.22      2.72 o 
   1   7  13        0.34        0.59      1.02 o 
   2   7  13        2.41        0.71      1.15 o 
  -5   0  14        0.83        1.85      1.75 o 
  -4   0  14        8.67       11.43      2.79 o 
  -3   0  14       10.78        8.99      2.39 o 
  -2   0  14        9.92       15.60      2.72 o 
  -1   0  14       46.54       48.24      2.62 o 
   0   0  14        6.86        5.72      1.05 o 
   1   0  14      628.33      598.68     12.45 o 
   2   0  14        9.87        8.03      1.36 o 
   3   0  14        0.00        0.94      1.09 o 
   4   0  14        2.36        5.98      2.18 o 
  -5   1  14        0.38        0.11      0.91 o 
  -4   1  14        1.88        0.76      0.89 o 
  -3   1  14       83.16       83.82      4.19 o 
  -2   1  14       55.86       53.34      3.15 o 
  -1   1  14        3.14        1.92      0.51 o 
   0   1  14       20.15       17.77      1.16 o 
   1   1  14      168.76      174.79      4.07 o 
   2   1  14        8.46        9.03      1.22 o 
   3   1  14       13.27       12.70      1.82 o 
   4   1  14        2.58        2.43      1.11 o 
  -4   2  14        9.72        9.53      1.89 o 
  -3   2  14       24.45       21.80      3.83 o 
  -2   2  14       55.56       55.69      5.13 o 
  -1   2  14       32.32       29.83      1.48 o 
   0   2  14        0.57        0.29      0.37 o 
   1   2  14      638.77      678.83     11.56 o 
   2   2  14        7.44        7.37      1.15 o 
   3   2  14        0.73        0.05      0.74 o 
   4   2  14        1.54        1.17      1.58 o 
  -4   3  14        0.66        0.11      1.51 o 
  -3   3  14        9.56        8.40      1.65 o 
  -2   3  14        1.53        1.38      0.84 o 
  -1   3  14       46.39       53.15      1.99 o 
   0   3  14       14.56       14.52      1.44 o 
   1   3  14      180.80      183.93      4.95 o 
   2   3  14       15.20       17.70      1.75 o 
   3   3  14        5.50        5.05      1.42 o 
   4   3  14        1.26        1.24      1.09 o 
  -4   4  14       41.90       49.29      3.72 o 
  -3   4  14        8.21        7.77      1.99 o 
  -2   4  14       26.48       28.83      1.98 o 
  -1   4  14      437.45      471.48      8.89 o 
   0   4  14        0.07        0.00      0.63 o 
   1   4  14       53.92       51.25      2.65 o 
   2   4  14        1.87        0.94      0.60 o 
   3   4  14        3.11        1.64      0.93 o 
   4   4  14        0.58        0.00      0.73 o 
  -3   5  14       27.70       28.28      2.86 o 
  -2   5  14        1.09        0.00      0.69 o 
  -1   5  14      113.25      120.98      6.49 o 
   0   5  14       21.43       20.20      1.89 o 
   1   5  14       36.64       38.14      2.56 o 
   2   5  14        0.82        1.52      0.98 o 
   3   5  14        2.46        1.62      0.87 o 
  -3   6  14        3.05        2.95      1.44 o 
  -2   6  14        6.19        6.50      2.39 o 
  -1   6  14      138.87      141.22      7.06 o 
   0   6  14       11.19       11.12      1.56 o 
   1   6  14        7.02        5.61      1.28 o 
   2   6  14        0.98        1.42      1.24 o 
  -1   7  14       24.77       26.30      5.59 o 
   0   7  14       15.79       14.68      1.89 o 
   1   7  14        7.43        7.11      1.78 o 
  -4   0  15        2.94        3.92      1.95 o 
  -3   0  15        1.13        1.45      1.46 o 
  -2   0  15       13.19       20.89      3.18 o 
  -1   0  15        0.67        0.21      0.74 o 
   0   0  15        0.70        1.90      0.71 o 
   1   0  15      392.93      412.61      9.63 o 
   2   0  15       10.38        7.63      1.98 o 
   3   0  15       10.07       13.42      2.70 o 
   4   0  15        2.90        4.84      2.11 o 
  -4   1  15        4.21        3.23      1.27 o 
  -3   1  15       28.25       28.25      3.65 o 
  -2   1  15       34.96       33.77      3.22 o 
  -1   1  15       16.84       15.77      1.15 o 
   0   1  15       38.05       36.58      1.63 o 
   1   1  15        9.58        8.97      1.11 o 
   2   1  15      511.80      544.92     10.16 o 
   3   1  15        4.15        2.57      1.03 o 
   4   1  15        5.17        3.43      1.26 o 
  -4   2  15        9.50       11.69      1.97 o 
  -3   2  15       16.33        8.22      1.78 o 
  -2   2  15       37.96       35.28      2.74 o 
  -1   2  15        8.83        9.13      0.97 o 
   0   2  15       70.90       73.81      2.34 o 
   1   2  15       73.75       70.62      4.85 o 
   2   2  15       15.56       18.82      1.76 o 
   3   2  15       17.06       20.29      2.37 o 
   4   2  15        3.70        0.55      1.00 o 
  -4   3  15        0.72        1.71      1.12 o 
  -3   3  15       82.14       81.61      6.20 o 
  -2   3  15       27.33       26.61      2.48 o 
  -1   3  15       12.63       11.39      1.14 o 
   0   3  15       60.31       63.14      2.67 o 
   1   3  15       74.40       84.09      3.25 o 
   2   3  15       35.77       35.50      3.98 o 
   3   3  15        9.02       11.20      2.01 o 
   4   3  15        0.12        0.87      1.16 o 
  -3   4  15       49.50       51.36      3.57 o 
  -2   4  15        6.64        6.12      1.52 o 
  -1   4  15        0.26        0.55      0.83 o 
   0   4  15       16.46       15.81      1.64 o 
   1   4  15        8.60        7.67      1.80 o 
   2   4  15        5.32        5.23      1.21 o 
   3   4  15        0.09        0.86      0.72 o 
  -3   5  15       12.44       14.23      2.34 o 
  -2   5  15        8.61        8.59      2.43 o 
  -1   5  15        5.82        3.08      1.18 o 
   0   5  15       76.23       81.30      3.46 o 
   1   5  15        0.23        0.51      0.79 o 
   2   5  15        0.61        1.15      1.05 o 
   3   5  15        0.26        0.05      0.98 o 
  -2   6  15        4.80        2.96      1.38 o 
  -1   6  15       50.70       56.63      3.76 o 
   0   6  15       53.42       60.22      4.13 o 
   1   6  15       21.48       19.66      2.20 o 
   2   6  15        0.06        0.00      0.92 o 
   0   7  15       63.32       72.23      3.66 o 
  -4   0  16        5.09        8.25      2.67 o 
  -3   0  16        1.28        2.13      1.50 o 
  -2   0  16      480.85      484.45     17.40 o 
  -1   0  16       33.48       35.35      3.02 o 
   0   0  16        5.44        6.01      1.20 o 
   1   0  16      185.07      191.86      7.30 o 
   2   0  16        1.27        0.00      1.09 o 
   3   0  16       42.75       47.06      4.73 o 
   4   0  16        0.83        1.01      1.56 o 
  -4   1  16        7.91        9.64      1.96 o 
  -3   1  16        4.38        3.90      1.34 o 
  -2   1  16       57.84       49.76      3.35 o 
  -1   1  16        2.13        1.85      0.57 o 
   0   1  16        6.93        3.83      1.71 o 
   1   1  16       14.51       14.03      1.46 o 
   2   1  16      414.45      450.16      9.06 o 
   3   1  16        4.82        6.43      1.50 o 
   4   1  16        0.47        1.20      1.10 o 
  -4   2  16        1.87        2.27      1.20 o 
  -3   2  16       10.57        9.68      2.13 o 
  -2   2  16       82.34       76.49      4.04 o 
  -1   2  16        7.77        8.73      1.02 o 
   0   2  16       14.36       17.42      1.55 o 
   1   2  16       35.61       34.72      2.15 o 
   2   2  16       10.44       12.77      1.59 o 
   3   2  16       22.18       19.54      2.36 o 
   4   2  16        2.20        0.01      0.96 o 
  -4   3  16        0.50        1.34      1.10 o 
  -3   3  16       10.96       10.62      2.82 o 
  -2   3  16       10.45       10.79      3.02 o 
  -1   3  16        3.16        2.03      0.80 o 
   0   3  16        6.40        5.55      1.16 o 
   1   3  16       25.01       24.75      1.97 o 
   2   3  16       69.20       71.78      3.31 o 
   3   3  16       21.01       21.68      2.59 o 
  -3   4  16       11.02       11.54      2.09 o 
  -2   4  16       10.29        4.44      4.12 o 
  -1   4  16        9.86       10.02      1.72 o 
   0   4  16        9.85        9.01      1.40 o 
   1   4  16        6.07        6.25      1.31 o 
   2   4  16        4.51        2.06      1.60 o 
   3   4  16        8.13       12.03      3.05 o 
  -3   5  16        0.52        0.41      0.97 o 
  -2   5  16       14.04       18.53      3.65 o 
  -1   5  16        1.15        0.63      0.79 o 
   0   5  16        7.30        8.84      1.49 o 
   1   5  16        1.99        2.11      0.96 o 
   2   5  16        3.88        3.47      1.37 o 
  -1   6  16       11.96       12.43      2.18 o 
   0   6  16       25.56       32.52      4.75 o 
   1   6  16       14.93       14.90      2.06 o 
  -4   0  17        4.13        0.90      1.71 o 
  -3   0  17        1.77        1.34      1.74 o 
  -2   0  17        4.28        5.53      2.05 o 
  -1   0  17      117.87      116.69      4.45 o 
   0   0  17        1.68        1.55      0.97 o 
   1   0  17        1.60        0.26      0.63 o 
   2   0  17        1.60        1.74      1.29 o 
   3   0  17       99.63       94.54      6.49 o 
   4   0  17        0.43        2.35      1.70 o 
  -4   1  17        0.04        0.50      1.12 o 
  -3   1  17       15.92       17.27      2.45 o 
  -2   1  17        2.91        5.23      1.47 o 
  -1   1  17      187.43      157.97      4.25 o 
   0   1  17        4.65        5.63      0.89 o 
   1   1  17        9.66        8.05      1.23 o 
   2   1  17        8.38       10.96      1.48 o 
   3   1  17       32.35       34.94      3.03 o 
  -3   2  17       50.62       47.74      3.57 o 
  -2   2  17       10.43       10.12      1.87 o 
  -1   2  17        5.93        5.15      2.68 o 
   0   2  17        1.68        0.45      0.58 o 
   1   2  17        2.69        3.57      0.97 o 
   2   2  17        2.66        2.31      1.40 o 
   3   2  17       86.63       97.13      4.84 o 
  -3   3  17        1.48        2.10      1.18 o 
  -2   3  17       19.60       20.95      2.46 o 
  -1   3  17       28.82       28.66      2.54 o 
   0   3  17        0.92        0.76      0.67 o 
   1   3  17        1.05        0.24      0.68 o 
   2   3  17        1.73        1.19      0.84 o 
   3   3  17       85.09      102.45      5.09 o 
  -3   4  17        5.64        3.57      1.42 o 
  -2   4  17        3.67        2.59      1.89 o 
  -1   4  17       15.73       13.07      2.01 o 
   0   4  17       17.50       15.55      1.75 o 
   1   4  17        0.31        0.00      0.63 o 
   2   4  17        1.06        0.98      0.71 o 
   3   4  17       20.95       19.73      9.41 o 
  -2   5  17       11.39       11.55      3.10 o 
  -1   5  17        1.62        1.44      0.86 o 
   0   5  17        2.85        3.33      1.10 o 
   1   5  17       14.47       13.40      1.84 o 
   2   5  17        1.19        0.98      1.08 o 
  -1   6  17        4.75        5.73      1.74 o 
   0   6  17        1.27        1.22      1.11 o 
  -3   0  18        7.35        8.89      2.77 o 
  -2   0  18       38.92       41.02      4.69 o 
  -1   0  18       39.21       41.07      2.71 o 
   0   0  18        9.45        8.22      1.74 o 
   1   0  18        1.45        0.51      0.75 o 
   2   0  18       34.35       32.06      3.89 o 
   3   0  18        5.82        6.86      2.56 o 
  -3   1  18       15.34       13.43      2.25 o 
  -2   1  18        1.91        0.18      1.28 o 
  -1   1  18       65.35       60.44      2.76 o 
   0   1  18        8.05        8.22      1.03 o 
   1   1  18        3.88        4.08      0.99 o 
   2   1  18       15.26       16.44      2.20 o 
   3   1  18        4.40        4.59      1.41 o 
  -3   2  18       17.27       18.85      2.60 o 
  -2   2  18        5.98        5.87      1.54 o 
  -1   2  18       28.96       27.88      2.03 o 
   0   2  18       16.68       13.96      2.49 o 
   1   2  18        2.40        1.24      0.73 o 
   2   2  18        2.14        2.59      0.94 o 
   3   2  18        2.48        2.10      1.26 o 
  -3   3  18        0.45        0.00      0.91 o 
  -2   3  18       18.85       20.19      2.54 o 
  -1   3  18       26.00       27.39      2.57 o 
   0   3  18        3.77        2.84      0.86 o 
   1   3  18       13.40       15.85      1.81 o 
   2   3  18        5.35        5.63      1.59 o 
   3   3  18        4.24        2.02      3.53 o 
  -2   4  18       10.29        8.62      2.76 o 
  -1   4  18        7.24        7.55      2.58 o 
   0   4  18       20.81       22.08      2.05 o 
   1   4  18       19.74       18.81      1.99 o 
   2   4  18       13.05       13.57      3.61 o 
  -1   5  18        9.34        6.08      1.61 o 
   0   5  18        9.58        9.31      1.65 o 
   1   5  18       13.89       13.55      1.90 o 
  -3   0  19        6.47       10.30      3.03 o 
  -2   0  19       18.34       18.00      3.46 o 
  -1   0  19       21.87       25.87      3.62 o 
   0   0  19       32.49       26.48      5.57 o 
   1   0  19        1.25        3.13      1.51 o 
   2   0  19        1.40        0.90      1.29 o 
   3   0  19        2.45        1.63      1.78 o 
  -3   1  19        6.13        2.12      2.15 o 
  -2   1  19        4.77        4.89      1.60 o 
  -1   1  19        3.95        2.74      1.30 o 
   0   1  19       35.82       32.69      3.36 o 
   1   1  19        3.88        4.02      1.00 o 
   2   1  19        2.08        3.32      1.25 o 
   3   1  19        3.38        1.97      1.28 o 
  -3   2  19        4.15        3.67      1.60 o 
  -2   2  19        7.50        6.50      1.75 o 
  -1   2  19        7.59        9.09      1.41 o 
   0   2  19        8.85        6.97      2.44 o 
   1   2  19        0.04        0.88      0.74 o 
   2   2  19        5.20        3.38      1.07 o 
  -2   3  19       14.13       13.39      3.54 o 
  -1   3  19       10.18       10.33      1.89 o 
   0   3  19       95.66       97.70      3.80 o 
   1   3  19        3.89        2.07      0.95 o 
   2   3  19       23.12       25.24      2.35 o 
  -2   4  19        1.42        1.77      1.75 o 
  -1   4  19        0.77        1.11      2.29 o 
   0   4  19       10.28       11.48      1.68 o 
   1   4  19        6.17        5.73      1.29 o 
  -2   0  20       10.30       10.19      2.96 o 
  -1   0  20        1.11        0.00      1.27 o 
   0   0  20        2.93        2.66      1.56 o 
   1   0  20        0.23        0.00      1.01 o 
   2   0  20        3.54        4.24      1.96 o 
  -2   1  20       12.07       13.96      5.52 o 
  -1   1  20        2.27        1.70      1.14 o 
   0   1  20        4.63        2.82      1.25 o 
   1   1  20        4.00        2.80      0.88 o 
   2   1  20        0.77        0.00      0.75 o 
  -2   2  20        8.33        8.21      2.05 o 
  -1   2  20        2.66        6.12      2.45 o 
   0   2  20        3.32        2.42      0.95 o 
   1   2  20        8.54        8.37      1.46 o 
   2   2  20        0.52        0.09      0.76 o 
  -1   3  20        3.40        0.82      1.75 o 
   0   3  20        4.05        3.15      1.10 o 
   1   3  20        9.44        6.29      2.09 o 
   0   4  20        0.14        1.07      1.00 o 
  -2   0  21        4.74        2.53      2.21 o 
  -1   0  21       14.12       20.75      3.71 o 
   0   0  21        0.98        0.00      0.83 o 
   1   0  21        3.98        3.59      1.95 o 
  -2   1  21       17.11       18.68      2.66 o 
  -1   1  21        1.15        2.33      1.36 o 
   0   1  21        0.60        0.67      0.76 o 
   1   1  21        0.55        0.00      0.79 o 
  -1   2  21        1.72        2.57      2.05 o 
   0   2  21        6.50        5.31      1.24 o 
   1   2  21        0.34        0.41      0.81 o 
   0   3  21        7.56        8.78      1.50 o 
   0   0  22        3.27        2.03      1.85 o 
                                                 
